# Supplementary material for: PDK4-dependent hypercatabolism and lactate production of senescent cells promotes cancer malignancy
Source: Nat Metab. 2023 Oct 30;5(11):1887–910. doi: 10.1038/s42255-023-00912-w (PMC10663165; doi:10.1038/s42255-023-00912-w)
Supplement: Supplementary file 3 — Statistical source data. [file 42255_2023_912_MOESM3_ESM.xlsx]

## Sheet: Statistical source data
Source data Fig. 1b
CTRL	RS	RAS	RAD	BLEO	HP
0.4	3	3.2	4.2	5	3
0.6	3.5	4.6	5.4	4.5	3.4
-1	2.8	3.4	4.6	3.8	2.7
Source data Fig. 1d
	BLEO			MIT			RAD
PSC27	3.8	5.6	3.5	4.7	4	3.2	4.3	4.8	3
BPH1	0.9	1.2	1.1	1.1	1.2	1.3	0.9	1.2	1.3
M12	1.5	1	1.7	1.5	1.8	2	1.3	1.4	1.9
PC3	1.8	1.2	1.6	1.8	1.4	1.1	1.7	1.4	1.1
DU145	1.7	1.1	1.6	1.4	1.1	1.6	1.4	1.1	1.5
LNCaP	1.2	1.3	1.7	1.4	1.3	0.7	1.2	1	0.7
VCaP	1.6	0.9	1.2	1.9	0.9	0.3	1.1	0.4	0.9
Source data Fig. 1e
	CTRL			BLEO			MIT			RAD
PSC27	0.4	0.3	-0.7	3.8	5.9	4.4	3.5	4	4.3	4.3	5	3.4
WI38	-1	0.9	0.1	4.1	3.7	3.8	3.9	4.2	3.2	4.5	4.8	3.3
HFL1	-0.7	0.4	0.3	4.2	2.8	4.4	3.7	4.1	2.5	3.5	2.9	4.6
HBF1203	0.7	0.2	-0.9	4.9	4.4	5.1	3.1	4.5	4.9	4	5.2	4.6
IMR90	0.8	0.2	-1	5	4.5	4.2	4	4.3	4.6	4.3	3.5	4.1
Source data Fig. 1f
	MMP1			WNT16B			SFRP2			SPINK1			MMP3			IL6			CXCL8			EREG			ANGPTL4			AREG			PDK4
Untreated	1	-0.5	-0.5	1.2	-0.2	-1	0.8	-0.4	-0.4	0.6	-0.4	-0.2	1.1	-0.7	-0.4	0.9	-0.6	-0.3	0.7	-0.5	-0.2	0.5	-0.3	-0.2	0.3	-0.2	-0.1	0.6	-0.3	-0.3	1.2	-0.8	-0.4
D3	1.5	0.6	1.8	2.5	1.2	0.4	0.8	0.5	1.5	0.5	0.6	0.1	2.3	0.8	1	1.2	1.5	2.2	0.9	1.5	2.2	1.5	-0.2	0.6	0.5	1	0	0.5	1	0.4	1.3	0.9	0.1
D7	6	5.5	6.2	5.2	5	4	4.2	3.8	4.6	3.5	3.8	2.5	3.5	3.2	4.9	4.5	4.9	3.9	5	4.8	6	4	5.5	3.2	4.2	4.8	3.5	2.8	3.5	1.9	3.2	4.9	3.3
D10	6.5	5.8	6	5.5	6.5	4.5	4.4	4.3	4.7	3.7	4.2	3.5	4.5	5.2	4.8	5.5	5.8	4.9	6.8	5.9	6.2	4.2	5.8	4.1	4.5	3.7	3.8	3	3.7	2.8	3.7	3.9	4.2
D15	5.8	5.4	6	5.3	6.2	3.9	4.2	3.8	4.6	3.4	3.8	2.7	3.6	4.8	3.9	4.1	5.6	5.5	6	6.3	5.8	4.1	5.4	4.3	4.1	4.9	4	2.9	3.4	3.6	4.3	3.9	4
Source data Fig. 1h
	CTRL			BLEO
PDK1	-0.0910956	-0.0920283	0.183124	0.337987	0.599282	0.593939
PDK2	-0.160121	0.209227	-0.0491059	0.277308	0.0984824	0.2134
PDK3	-0.147307	-0.160424	0.307731	-0.0426372	0.130148	0.614803
PDK4	-0.172829	0.133656	0.0391732	3.86599	3.86314	3.95468
CXCL8	-0.178001	0.0949478	0.0830536	6.51438	6.59592	6.70476
