# Supplementary material for: PDK4-dependent hypercatabolism and lactate production of senescent cells promotes cancer malignancy
Source: Nat Metab. 2023 Oct 30;5(11):1887–910. doi: 10.1038/s42255-023-00912-w (PMC10663165; doi:10.1038/s42255-023-00912-w)
Supplement: Supplementary file 5 — Statistical source data. [file 42255_2023_912_MOESM5_ESM.xlsx]

## Sheet: Statistical source data
Source data Fig. 2b				1															Source data Fig. 2e
	CTRL						BLEO
DHAP	0.260778	0.302206	0.299557				0.322459	0.345684	0.320932	0.335187	0.36562
GAP	0.263029	0.313089	0.280255	0.314733	0.306197		0.321118	0.351018	0.328219	0.338685	0.340335
3PG	0.295234	0.323042	0.328635				0.365748	0.397251	0.399563
Pyruvate	0.252252	0.29411	0.297516	0.244427	0.282475	0.287652	0.311358	0.338689	0.352113	0.29753	0.319344	0.347487
Lactate	0.308257	0.294868	0.307845	0.318369	0.334163	0.302416	0.42486	0.452481	0.402447	0.41855	0.405955	0.406903
Source data Fig. 2c
	CTRL						BLEO
Citrate	0.0241164	0.0273712	0.0309036				0.066947	0.0689561	0.0789466
a-Ketoglutarate	0.035959	0.0265039	0.0431177				0.0706095	0.0491032	0.0698503
Succinate	0.00805715	0.0110983	0.0058666				0.0255252	0.0236456	0.0136615
Fumarate	0.0332161	0.0290116	0.0349804	0.0501317	0.0405239	0.0513239	0.0579659	0.0510866	0.064741	0.0494568	0.065931	0.0586202
Malate	0.0573504	0.0501317	0.0405239				0.0865024	0.0694309	0.0658621
Source data Fig. 2f
	CTRL				BLEO
Pyruvate	0.297261	0.286639	0.292816		0.342335	0.3364	0.329428
Lactate	0.318721	0.285665	0.295784	0.263031	0.39748	0.400644	0.390109	0.420531
Source data Fig. 2g
Time (min)	CTRL					IN					BLEO					BLEO-IN
1.31667	76.6642	71.1724	70.7581	58.9971	64.8315	61.0628	53.7324	52.5092	64.41	51.7536	138.768	124.536	118.548	127.548	110.691	113.079	107.303	115.663	108.544	111.399
10.05	79.1032	70.7043	72.791	68.8061	67.5495	65.071	56.6182	56.2733	65.7529	52.1806	137.434	120.899	111.877	130.89	115.228	122.267	105.099	113.927	108.1	109.906
18.7667	77.3808	71.0476	71.8166	67.5806	66.6899	63.944	55.1603	55.0432	64.9786	50.5975	138.644	120.006	113.383	125.885	112.903	117.169	101.933	113.505	104.358	106.022
27.4833	76.0855	69.0767	71.9654	68.8205	66.2697	64.5011	54.1437	55.5974	63.6063	50.9887	140.411	124.97	116.648	129.359	122.004	110.976	103.002	113.315	105.797	108.487
36.4833	38.7445	35.5204	35.2404	33.1801	34.2057	61.5818	24.2321	22.3493	27.6286	22.5481	103.851	87.2692	84.061	77.2411	95.6012	78.5595	71.3153	88.8951	78.2222	72.5029
45.2	45.7698	42.2523	39.9634	38.733	39.7836	58.8263	21.8946	21.4966	25.5354	20.1705	104.42	85.1358	80.3522	78.2605	89.8688	84.7272	72.408	81.6545	76.2717	73.4714
53.9167	46.2736	43.8985	40.183	39.4388	38.6175	58.4575	22.6844	23.6229	26.9891	21.4407	107.045	87.4988	82.5367	80.5011	99.8697	87.802	70.056	77.3542	76.6841	72.4123
62.9167	124.657	126.689	119.293	110.087	108.593	116.344	74.5971	74.8122	109.898	83.6414	249.723	235.818	218.356	171.202	242.751	194.955	161.36	199.013	169.719	186.524
71.6167	120.128	122.48	117.827	98.2331	103.972	129.203	41.6031	51.7861	101.213	76.2485	218.855	204.826	167.587	141.578	214.438	188.054	158.617	186.236	168.047	181.891
80.3333	111.948	117.477	116.182	96.7	98.5127	127.86	35.8165	46.1998	99.0431	76.1238	203.625	184.875	173.212	155.365	214.363	189.99	166.634	183.123	166.805	181.059
89.3333	31.0108	29.0212	27.3368	24.6403	27.3337	115.937	34.4656	45.0607	20.5693	14.3594	94.0134	75.4482	71.6406	63.2948	82.164	72.2435	62.1565	74.3154	63.8909	64.5906
98.0333	29.5627	26.1388	25.4289	23.8064	22.7528	107.673	31.635	42.2791	17.971	14.4289	93.4405	73.9165	66.7494	62.7942	81.0868	74.4297	62.2757	70.4729	63.7348	62.2165
106.75	27.7495	25.4117	24.9684	22.4622	22.0378	98.7919	29.3004	40.1751	17.77	13.1668	92.0007	72.5869	69.1448	68.6166	80.6986	73.4143	63.2395	67.1879	60.7859	60.0247
Source data Fig. 2h
CTRL					IN					BLEO					BLEO-IN
29.8119	25.1781	31.7824	29.3817	27.6521	31.4593	31.9745	36.6173	29.548		41.3093	37.4711	38.0451	48.858	48.2421	46.9563	55.4603	58.9688	48.463	50.0429
Source data Fig. 2i
CTRL					IN					BLEO					BLEO-IN
43.665	46.997	46.3584	44.2319		44.9365	39.4265	50.8956	32.9641		52.4124	56.8345	56.8263			58.689	63.9428	59.8696	60.336	65.9868
Source data Fig. 2j
CTRL					IN					BLEO					BLEO-IN
92.3786	97.0686	92.8582	75.7709	81.9345	88.9483	73.8999	64.0157			126.03	121.094	98.1032	104.909		128.938	139.963	137.604	131.655
Source data Fig. 2k
CTRL					IN					BLEO					BLEO-IN
27.7495	25.4117	24.9684	22.4622	22.0378	29.3004	40.1751	17.77	13.1668		92.0007	72.5869	69.1449	68.6166	80.6986	73.4143	63.2396	67.1879	60.7859	60.0247
Source data Fig. 2l
CTRL	IN	BLEO	BLEO-IN
7.01	7	6.5	6.72
6.92	6.98	6.43	6.75
6.98	6.93	6.37	6.7
Source data Fig. 2m
CTRL			IN			BLEO			BLEO-IN
14.0081	13.9106	14.3008	13.6833	12.4583	13.0833	35.0889	34.6222	36.4889	26.2889	25.8889	27.0222
Source data Fig. 2n
CTRL					IN					BLEO					BLEO-IN
9.36475	12.6777	7.3394	10.2046	9.04957	11.0464	4.95412	9.38082	8.83499	7.93049	15.0446	14.912	13.3919	11.8845	19.1711	12.9764	11.1345	10.1663	11.0982	9.3856
