# Supplementary material for: PDK4-dependent hypercatabolism and lactate production of senescent cells promotes cancer malignancy
Source: Nat Metab. 2023 Oct 30;5(11):1887–910. doi: 10.1038/s42255-023-00912-w (PMC10663165; doi:10.1038/s42255-023-00912-w)
Supplement: Supplementary file 6 — Statistical source data. [file 42255_2023_912_MOESM6_ESM.xlsx]

## Sheet: Statistical source data
Source data Fig. 3a
CTRL		DTX		PTX		VBL		BLEO		DOX		MIT
2.48563	3.49646	3.87045	4.72326	3.75439	4.38011	4.3246	3.59209	11.0209	9.77452	9.81406	7.7409	9.40819	7.9456
Source data Fig. 3b
CTRL			DTX			PTX			VBL			BLEO			DOX			MIT
7.21	6.89	6.96	6.73	6.66	7.05	6.86	6.81	7.08	6.83	6.72	6.99	6.41	6.23	6.05	6.28	6.5	6.16	6.28	6.44	6.08
Source data Fig. 3d											Source data Fig. 3f											Source data Fig. 3g
Fluorescence ratios plotted against the NAD+/NADH ratio at 400 μM total NAD.											Excitation spectra of purified SoNar in the CTRL condition, and upon addition of 20 μM NAD+ or NADH, respectively.
[NAD+/NADH]	SoNar			iNapC							Wavelength (nm)	CTRL	NAD+	NADH
0.5	8.15851	8.30825	8.29364	0.919947	0.97222	0.944851					330	0.06457	0.076949	0.385336
1	8.05186	8.25712	8.25858	0.942878	0.983809	0.966549					330.1	0.06457	0.077033	0.385753
5	7.4675	7.59094	7.75457	0.943371	0.971973	0.956686					330.2	0.064986	0.076949	0.38617
10	7.03579	6.97224	7.13075	0.963097	0.985042	0.964576					330.3	0.064986	0.076865	0.386586
20	6.05844	5.96713	6.12199	0.970494	1.00699	0.979617					330.4	0.064986	0.076865	0.387003
50	4.31483	4.31921	4.3908	0.963837	0.993178	0.976165					330.5	0.064986	0.076865	0.387419
100	2.90285	2.89628	3.0263	0.968275	0.987014	0.987507					330.6	0.065195	0.076781	0.387836
200	1.83711	1.88605	1.96129	1.00156	0.991206	1.00847					330.7	0.065195	0.076781	0.388252
500	1.12345	1.11687	1.12856	0.999589	0.99811	0.994411					330.8	0.065403	0.076696	0.388461
1000	0.807159	0.796202	0.796932	0.968028	0.975425	0.997617					330.9	0.065403	0.076696	0.388669
2000	0.661797	0.646457	0.653031	0.977151	0.977151	1.0171					331	0.065403	0.076781	0.389086
5000	0.614317	0.590212	0.604821	0.98874	0.97222	1.01636					331.1	0.065611	0.076696	0.389502
											331.2	0.06582	0.076696	0.38971
											331.3	0.066028	0.076612	0.390127
Source data Fig. 3h											331.4	0.066236	0.076612	0.390335
SoNar						iNapc					331.5	0.066236	0.076612	0.390752
CTRL	IN	BLEO	BLEO-IN			CTRL	IN	BLEO	BLEO-IN		331.6	0.066444	0.076612	0.390752
0.489553	0.520493	3.66896	0.968922			1.5018	1.46384	1.43983	1.4623		331.7	0.066653	0.076612	0.391169
0.50371	0.521492	3.63896	1.07986			1.52248	1.4857	1.45935	1.46284		331.8	0.066653	0.076612	0.391377
0.505522	0.52793	3.63407	1.09539			1.52325	1.49782	1.50928	1.46926		331.9	0.066861	0.076528	0.391793
0.509643	0.528298	3.59262	1.14659			1.52778	1.49896	1.53561	1.48193		332	0.067069	0.076528	0.39221								Source data Fig. 3k
0.511249	0.530125	3.58022	1.16148			1.52919	1.50597	1.54217	1.48347		332.1	0.067278	0.076528	0.392627
0.516289	0.530772	3.57771	1.1703			1.53139	1.50721	1.57042	1.48347		332.2	0.067278	0.076528	0.392835
0.520101	0.531543	3.51885	1.17479			1.53488	1.52144	1.57721	1.48916		332.3	0.067486	0.076528	0.393251
0.52088	0.531933	3.43051	1.19188			1.53671	1.53732	1.58205	1.51608		332.4	0.067694	0.076528	0.39346
0.526326	0.532144	3.41519	1.19572			1.55473	1.53762	1.59399	1.56345		332.5	0.067903	0.076444	0.394085
0.527982	0.532232	3.41438	1.20436			1.56174	1.56099	1.61767	1.56482		332.6	0.067903	0.076444	0.394293
0.532319	0.532453	3.41212	1.21428			1.57009	1.56418	1.61875	1.58011		332.7	0.068111	0.076528	0.394709
0.545533	0.53403	3.40766	1.23024			1.57263	1.59057	1.62032	1.58858		332.8	0.068319	0.076528	0.395126
0.563067	0.535639	3.40508	1.23327			1.57994	1.59513	1.63284	1.5936		332.9	0.068736	0.076528	0.395543
0.563473	0.539559	3.28483	1.24234			1.58332	1.59768	1.63284	1.60223		333	0.068944	0.076528	0.395751
0.576221	0.542208	3.27666	1.28176			1.596	1.61393	1.634	1.60258		333.1	0.069152	0.076528	0.396376
0.582263	0.548898	3.25329	1.3026			1.60635	1.61646	1.65124	1.63862		333.2	0.069361	0.076528	0.396792
0.584917	0.55013	3.14949	1.30945			1.62354	1.62925	1.65461	1.64792		333.3	0.069569	0.076528	0.397209
0.586762	0.551248	3.14303	1.3097			1.62779	1.64025	1.66602	1.64947		333.4	0.069777	0.076528	0.397625
0.587762	0.556116	2.98894	1.31079			1.62897	1.64853	1.66757	1.65936		333.5	0.069985	0.076528	0.39825
0.591453	0.558386	2.97706	1.31683			1.62958	1.65027	1.66913	1.66407		333.6	0.070194	0.076528	0.398667
0.596143	0.563403	2.97274	1.32483			1.62959	1.65297	1.67442	1.67042		333.7	0.070402	0.076528	0.399292
0.599277	0.564329	2.93044	1.33106			1.631	1.66093	1.68094	1.67382		333.8	0.07061	0.076612	0.399917
0.599595	0.565416	2.88248	1.33184			1.63496	1.66341	1.68141	1.69481		333.9	0.070819	0.076612	0.400542
0.612955	0.565903	2.87897	1.36068			1.63837	1.66397	1.69665	1.71173		334	0.071235	0.076612	0.401166
0.617906	0.57024	2.867	1.38353			1.65983	1.67421	1.72203	1.72712		334.1	0.071443	0.076612	0.401791
0.618775	0.5729	2.82268	1.4219			1.66569	1.69537	1.72991	1.73474		334.2	0.071652	0.076612	0.402624
0.622076	0.574877	2.76812	1.43813			1.6866	1.70199	1.73478	1.74182		334.3	0.07186	0.076612	0.403041
0.622698	0.583477	2.7638	1.44897			1.71927	1.71805	1.74591	1.77474		334.4	0.072068	0.076612	0.403874
0.625446	0.589103	2.74633	1.44977			1.72243	1.73014	1.75018	1.78366		334.5	0.072277	0.076612	0.404499
0.629945	0.59721	2.74607	1.45378			1.7547	1.7351	1.78158	1.78904		334.6	0.072693	0.076696	0.405124
											334.7	0.072901	0.076696	0.405957
Source data Fig. 3i											334.8	0.07311	0.076696	0.406374		Source data Fig. 3j
Lactate titration curves of FiLa and FiLa-C sensors.											334.9	0.073318	0.076696	0.406999		Excitation spectra of purified FiLa in the CTRL condition, and upon saturation by lactate, respectively.
Lactate (μM)	FiLa			FiLa-C							335	0.073318	0.076696	0.407623		Wavelength (nm)	CTRL	Lactate
0	1.00795	1.03181	0.960239	0.983099	0.998368	1.01853					335.1	0.073526	0.076781	0.40804		350	0.090274	0.021723
0.047684	1.04374	1.00795	0.984095	0.967686	0.986844	0.93931					335.2	0.073735	0.076781	0.408665		350.1	0.090746	0.021798
0.190735	1.01392	1.02584	0.996024	0.980218	0.991021	0.948672					335.3	0.074151	0.076781	0.409498		350.2	0.091219	0.021897
0.762939	1.12127	1.12724	1.07356	0.969847	1.03236	0.962501					335.4	0.07436	0.076781	0.409915		350.3	0.091716	0.021972
3.05176	1.51491	1.5328	1.38966	1.00672	1.02473	0.982955					335.5	0.074568	0.076781	0.410539		350.4	0.092238	0.022047
12.207	3.05368	3.15507	3.05964	0.997071	1.02141	0.987852					335.6	0.074776	0.076865	0.411373		350.5	0.09271	0.022146
48.8281	6.02982	5.96422	5.94632	0.971287	0.978345	0.972872					335.7	0.074984	0.076865	0.411789		350.6	0.093207	0.022196
195.312	9.08946	9.79921	9.17893	0.965381	0.970567	0.976905					335.8	0.075193	0.076865	0.412831		350.7	0.093704	0.02227
781.25	11.9404	12.7753	12.0179	1.02041	1.02041	1.02862					335.9	0.075401	0.076865	0.413456		350.8	0.094201	0.022345
3125	12.9781	13.509	13.2227	1.023	1.02386	1.02617					336	0.075609	0.076865	0.414289		350.9	0.094698	0.022419
12500	14.3678	14.6899	14.4573	1.0652	1.08163	1.06016					336.1	0.075818	0.076949	0.415122		351	0.09522	0.022519
50000	15.4831	15.4652	15.0895	1.10496	1.09084	1.06103					336.2	0.076026	0.076949	0.415955		351.1	0.095767	0.022593
											336.3	0.076234	0.076865	0.416788		351.2	0.096314	0.022668
Source data Fig. 3l											336.4	0.076651	0.076865	0.41783		351.3	0.096836	0.022743
Fila						Fila-C					336.5	0.076859	0.076865	0.418663		351.4	0.097358	0.022817
CTRL	IN	BLEO	BLEO-IN			CTRL	IN	BLEO	BLEO-IN		336.6	0.077067	0.076865	0.419704		351.5	0.09788	0.022917
0.303679	0.303191	0.383386	0.322821			0.720891	0.716294	0.738944	0.731168		336.7	0.077276	0.076949	0.420537		351.6	0.098427	0.022991
0.304074	0.304929	0.383812	0.323755			0.723485	0.722395	0.739261	0.733138		336.8	0.077484	0.076949	0.421579		351.7	0.098973	0.023066
0.306635	0.305133	0.384206	0.328208			0.727725	0.725844	0.746189	0.735515		336.9	0.077692	0.076949	0.42262		351.8	0.09957	0.02314
0.307386	0.30929	0.384398	0.329328			0.733406	0.725844	0.748402	0.737038		337	0.0779	0.076949	0.423662		351.9	0.100092	0.023215
0.308577	0.311124	0.385785	0.329698			0.734871	0.734227	0.753965	0.738472		337.1	0.078109	0.077033	0.424703		352	0.100639	0.023314
0.30864	0.314322	0.386543	0.330321			0.735584	0.744301	0.754137	0.739114		337.2	0.078317	0.077033	0.425328		352.1	0.101186	0.023389
0.308846	0.314378	0.391608	0.33041			0.738322	0.74496	0.755077	0.743641		337.3	0.078525	0.076949	0.42637		352.2	0.101732	0.023463
0.310487	0.319335	0.392811	0.33386			0.741805	0.745227	0.755077	0.755555		337.4	0.078734	0.077033	0.427203		352.3	0.102279	0.023538
0.311425	0.319602	0.393418	0.335146			0.7464	0.746999	0.758448	0.756589		337.5	0.078942	0.077033	0.428452		352.4	0.102826	0.023637
0.32124	0.319887	0.394525	0.335274			0.747881	0.748428	0.760312	0.757457		337.6	0.07915	0.077033	0.429286		352.5	0.103423	0.023712
0.322483	0.320975	0.397498	0.336918			0.753451	0.7585	0.76258	0.759008		337.7	0.079358	0.077117	0.430327		352.6	0.103994	0.023811
0.324025	0.321404	0.399278	0.337146			0.756815	0.759133	0.763276	0.760904		337.8	0.079567	0.077117	0.43116		352.7	0.104566	0.023886
0.327206	0.321794	0.400039	0.341022			0.756828	0.760941	0.763382	0.762299		337.9	0.079775	0.077202	0.431993		352.8	0.105138	0.02401
0.32725	0.323697	0.401829	0.34153			0.757497	0.762104	0.764035	0.774451		338	0.079983	0.077202	0.433035		352.9	0.105684	0.024085
0.328092	0.326141	0.405782	0.34214			0.761108	0.773598	0.76421	0.776014		338.1	0.080192	0.077117	0.433868		353	0.106256	0.024159
0.331374	0.328003	0.4111	0.343898			0.767198	0.784509	0.76543	0.778632		338.2	0.0804	0.077202	0.434909		353.1	0.106828	0.024259
0.331911	0.328489	0.4111	0.344808			0.77368	0.785519	0.765557	0.779751		338.3	0.080608	0.077202	0.435951		353.2	0.107399	0.024358
0.332975	0.328756	0.411922	0.344808			0.786966	0.792132	0.768202	0.782301		338.4	0.080816	0.077286	0.436992		353.3	0.108021	0.024433
0.334238	0.329228	0.412318	0.344943			0.789669	0.793693	0.771949	0.785165		338.5	0.081025	0.077286	0.438242		353.4	0.108617	0.024532
0.335605	0.329284	0.412634	0.352531			0.79007	0.795408	0.772238	0.78608		338.6	0.081233	0.07737	0.439283		353.5	0.109189	0.024632
0.337798	0.334469	0.414849	0.353209			0.792253	0.797227	0.778236	0.794858		338.7	0.081441	0.07737	0.440325		353.6	0.109785	0.024706
0.338517	0.334583	0.415224	0.356001			0.794048	0.800835	0.781383	0.801008		338.8	0.08165	0.077454	0.441575		353.7	0.110332	0.024806
0.341428	0.337192	0.416099	0.368161			0.797392	0.811119	0.783047	0.803761		338.9	0.081858	0.077454	0.442616		353.8	0.110929	0.02488
0.341869	0.337744	0.421749	0.369253			0.819162	0.812376	0.787029	0.806232		339	0.082066	0.077538	0.443866		353.9	0.11155	0.024979
0.341934	0.338556	0.42189	0.373384			0.825155	0.812563	0.788195	0.810288		339.1	0.082275	0.077538	0.445116		354	0.112172	0.025079
0.342237	0.338838	0.424504	0.376185			0.831689	0.821935	0.790898	0.812639		339.2	0.082275	0.077538	0.446365		354.1	0.112768	0.025178
0.343713	0.340496	0.425981	0.390329			0.83637	0.824445	0.794299	0.821751		339.3	0.082483	0.077622	0.447615		354.2	0.113365	0.025253
0.343961	0.343504	0.427594	0.393381			0.843566	0.830991	0.797029	0.836742		339.4	0.082691	0.077622	0.448657		354.3	0.113986	0.025327
0.34695	0.343568	0.42769	0.394734			0.856674	0.838957	0.800882	0.841319		339.5	0.082691	0.077707	0.449906		354.4	0.114583	0.025427
0.349421	0.343693	0.43061	0.395123			0.867877	0.841605	0.801765	0.842735		339.6	0.082899	0.077791	0.451364		354.5	0.115179	0.025501
											339.7	0.082899	0.077791	0.452614		354.6	0.1158	0.025601
											339.8	0.083108	0.077875	0.453655		354.7	0.116447	0.0257
											339.9	0.083316	0.077959	0.455114		354.8	0.117093	0.0258
											340	0.083316	0.078043	0.456155		354.9	0.117714	0.025899
											340.1	0.083524	0.078043	0.457405		355	0.118336	0.025999
											340.2	0.083524	0.078128	0.458654		355.1	0.118957	0.026098
											340.3	0.083524	0.078212	0.459904		355.2	0.119578	0.026222
											340.4	0.083733	0.078212	0.461362		355.3	0.12025	0.026322
											340.5	0.083733	0.078296	0.462404		355.4	0.120921	0.026421
											340.6	0.083733	0.07838	0.463653		355.5	0.121542	0.026545
											340.7	0.083941	0.078464	0.464903		355.6	0.122163	0.026645
											340.8	0.083941	0.078549	0.466153		355.7	0.12281	0.026744
											340.9	0.083941	0.078633	0.467403		355.8	0.123431	0.026844
											341	0.083941	0.078717	0.468652		355.9	0.124077	0.026968
											341.1	0.084149	0.078801	0.469694		356	0.124699	0.027067
											341.2	0.084149	0.078885	0.470944		356.1	0.12537	0.027167
											341.3	0.084149	0.079054	0.472193		356.2	0.126041	0.027291
											341.4	0.084149	0.079138	0.473443		356.3	0.126662	0.02739
											341.5	0.084149	0.079306	0.474693		356.4	0.127308	0.02749
											341.6	0.084357	0.07939	0.475526		356.5	0.12798	0.027614
											341.7	0.084357	0.079559	0.476776		356.6	0.128601	0.027714
											341.8	0.084357	0.079643	0.478025		356.7	0.129247	0.027813
											341.9	0.084357	0.079811	0.478859		356.8	0.129943	0.027937
											342	0.084357	0.07998	0.4799		356.9	0.130589	0.028037
											342.1	0.084357	0.080148	0.48115		357	0.131236	0.028161
											342.2	0.084357	0.080317	0.482191		357.1	0.131882	0.02826
											342.3	0.084357	0.080317	0.483024		357.2	0.132528	0.02836
											342.4	0.084149	0.080485	0.484066		357.3	0.133174	0.028484
											342.5	0.084357	0.080653	0.484899		357.4	0.13382	0.028584
											342.6	0.084357	0.080906	0.48594		357.5	0.134516	0.028708
											342.7	0.084357	0.081074	0.486982		357.6	0.135212	0.028832
											342.8	0.084357	0.081243	0.488023		357.7	0.135859	0.028956
											342.9	0.084357	0.081411	0.489065		357.8	0.13653	0.029081
											343	0.084357	0.081579	0.489898		357.9	0.137201	0.029205
											343.1	0.084357	0.081832	0.490939		358	0.137872	0.029329
											343.2	0.084566	0.082	0.491773		358.1	0.138518	0.029453
											343.3	0.084566	0.082169	0.492814		358.2	0.139189	0.029578
											343.4	0.084566	0.082421	0.493647		358.3	0.13991	0.029702
											343.5	0.084566	0.08259	0.49448		358.4	0.140606	0.029826
											343.6	0.084774	0.082758	0.495313		358.5	0.141277	0.029951
											343.7	0.084774	0.083011	0.496355		358.6	0.141948	0.030075
											343.8	0.084774	0.083263	0.497188		358.7	0.142619	0.030199
											343.9	0.084774	0.083432	0.497813		358.8	0.14329	0.030323
											344	0.084982	0.0836	0.498854		358.9	0.143986	0.030448
											344.1	0.084982	0.083768	0.499479		359	0.144707	0.030597
											344.2	0.084982	0.084021	0.500312		359.1	0.145378	0.030721
											344.3	0.085191	0.084273	0.501146		359.2	0.146049	0.030845
											344.4	0.085191	0.084442	0.501979		359.3	0.146695	0.030945
											344.5	0.085191	0.084694	0.502604		359.4	0.147391	0.031069
											344.6	0.085399	0.084947	0.503645		359.5	0.148063	0.031193
											344.7	0.085399	0.0852	0.50427		359.6	0.148758	0.031318
											344.8	0.085399	0.085368	0.504895		359.7	0.149504	0.031442
											344.9	0.085607	0.08562	0.505728		359.8	0.150225	0.031566
											345	0.085607	0.085873	0.506561		359.9	0.150921	0.031715
											345.1	0.085815	0.086126	0.507394		360	0.151617	0.03184
											345.2	0.085815	0.086378	0.508436		360.1	0.152338	0.031964
											345.3	0.086024	0.086631	0.509269		360.2	0.153058	0.032088
											345.4	0.086024	0.086883	0.509894		360.3	0.153779	0.032212
											345.5	0.086232	0.087136	0.510935		360.4	0.15455	0.032337
											345.6	0.086024	0.087388	0.51156		360.5	0.155271	0.032461
											345.7	0.086232	0.087641	0.512393		360.6	0.155991	0.03261
											345.8	0.08644	0.087894	0.513018		360.7	0.156712	0.032759
											345.9	0.08644	0.08823	0.513851		360.8	0.157433	0.032883
											346	0.086649	0.088483	0.514684		360.9	0.158179	0.033008
											346.1	0.086857	0.088735	0.515309		361	0.158899	0.033157
											346.2	0.086857	0.089072	0.516142		361.1	0.15967	0.033306
											346.3	0.087065	0.089325	0.516767		361.2	0.16044	0.033455
											346.4	0.087273	0.089662	0.517392		361.3	0.161186	0.033604
											346.5	0.087273	0.089914	0.518225		361.4	0.161907	0.033753
											346.6	0.087482	0.090251	0.51885		361.5	0.162653	0.033903
											346.7	0.08769	0.090588	0.519475		361.6	0.163398	0.034052
											346.8	0.087898	0.09084	0.5201		361.7	0.164169	0.034201
											346.9	0.088107	0.091177	0.520517		361.8	0.164989	0.03435
											347	0.088315	0.091514	0.52135		361.9	0.16571	0.034524
											347.1	0.088523	0.091766	0.522183		362	0.16648	0.034648
											347.2	0.088732	0.092103	0.522599		362.1	0.167226	0.034797
											347.3	0.08894	0.092356	0.523433		362.2	0.167996	0.034971
											347.4	0.089148	0.092692	0.524057		362.3	0.168767	0.03512
											347.5	0.089356	0.092945	0.524891		362.4	0.169537	0.035294
											347.6	0.089565	0.093366	0.525516		362.5	0.170358	0.035444
											347.7	0.089773	0.093618	0.52614		362.6	0.171178	0.035593
											347.8	0.09019	0.093955	0.526974		362.7	0.171948	0.035767
											347.9	0.090398	0.094292	0.527807		362.8	0.172744	0.035891
											348	0.090606	0.094629	0.528432		362.9	0.173539	0.03604
											348.1	0.090814	0.094965	0.529056		363	0.174335	0.036214
											348.2	0.091231	0.095218	0.530098		363.1	0.17513	0.036363
											348.3	0.091439	0.095555	0.530723		363.2	0.175925	0.036512
											348.4	0.091648	0.095892	0.531348		363.3	0.176795	0.036711
											348.5	0.091856	0.096313	0.532181		363.4	0.177615	0.03686
											348.6	0.092272	0.096649	0.532806		363.5	0.178436	0.037009
											348.7	0.092481	0.096986	0.533431		363.6	0.179256	0.037183
											348.8	0.092689	0.097323	0.534055		363.7	0.180076	0.037357
											348.9	0.093314	0.09766	0.534889		363.8	0.180896	0.037507
											349	0.093522	0.09808	0.535513		363.9	0.181766	0.037656
											349.1	0.09373	0.098417	0.536138		364	0.182661	0.037854
											349.2	0.094147	0.098754	0.536763		364.1	0.183506	0.038004
											349.3	0.094355	0.099091	0.53718		364.2	0.184376	0.038153
											349.4	0.094772	0.099428	0.538013		364.3	0.185221	0.038352
											349.5	0.09498	0.099848	0.538638		364.4	0.186091	0.038501
											349.6	0.095605	0.100185	0.539263		364.5	0.186961	0.038675
											349.7	0.095813	0.100606	0.540096		364.6	0.187831	0.038849
											349.8	0.09623	0.100943	0.540721		364.7	0.188775	0.038998
											349.9	0.096647	0.10128	0.541554		364.8	0.18967	0.039197
											350	0.096855	0.101701	0.542387		364.9	0.190565	0.039346
											350.1	0.097271	0.102037	0.54322		365	0.19146	0.03952
											350.2	0.097688	0.102374	0.544053		365.1	0.19233	0.039694
											350.3	0.098313	0.102795	0.544886		365.2	0.193224	0.039868
											350.4	0.098729	0.103216	0.54572		365.3	0.194169	0.040042
											350.5	0.098938	0.103637	0.546553		365.4	0.195138	0.040216
											350.6	0.099354	0.103974	0.547386		365.5	0.196033	0.04039
											350.7	0.099771	0.104395	0.548219		365.6	0.196953	0.040589
											350.8	0.100187	0.104731	0.549052		365.7	0.197872	0.040738
											350.9	0.100604	0.105152	0.549885		365.8	0.198792	0.040912
											351	0.101021	0.105489	0.550927		365.9	0.199712	0.041111
											351.1	0.101437	0.10591	0.55176		366	0.200656	0.04126
											351.2	0.101854	0.106415	0.552801		366.1	0.20165	0.041459
											351.3	0.10227	0.106836	0.553426		366.2	0.202645	0.041657
											351.4	0.102895	0.107257	0.554468		366.3	0.203589	0.041831
											351.5	0.103104	0.107594	0.555301		366.4	0.204583	0.042005
											351.6	0.10352	0.108015	0.556342		366.5	0.205553	0.042179
											351.7	0.103937	0.108436	0.557384		366.6	0.206522	0.042378
											351.8	0.104562	0.108941	0.558425		366.7	0.207516	0.042552
											351.9	0.104978	0.109362	0.559467		366.8	0.208585	0.042751
											352	0.105395	0.109783	0.560508		366.9	0.209579	0.04295
											352.1	0.105811	0.11012	0.56155		367	0.210598	0.043149
											352.2	0.106436	0.11054	0.562591		367.1	0.211592	0.043323
											352.3	0.106853	0.110961	0.563841		367.2	0.212612	0.043521
											352.4	0.107269	0.111382	0.564882		367.3	0.213631	0.04372
											352.5	0.107686	0.111803	0.565924		367.4	0.21465	0.043919
											352.6	0.108311	0.112224	0.566965		367.5	0.215718	0.044118
											352.7	0.108727	0.112645	0.568215		367.6	0.216812	0.044317
											352.8	0.109144	0.113066	0.569465		367.7	0.217831	0.044541
											352.9	0.109769	0.113403	0.570506		367.8	0.218875	0.044739
											353	0.110185	0.113908	0.571548		367.9	0.219919	0.044938
											353.1	0.110602	0.114329	0.572589		368	0.220963	0.045137
											353.2	0.111227	0.114666	0.573839		368.1	0.222007	0.045336
											353.3	0.111643	0.115087	0.57488		368.2	0.223076	0.04556
											353.4	0.112268	0.115508	0.575922		368.3	0.224194	0.045783
											353.5	0.112685	0.116013	0.577171		368.4	0.225288	0.045982
											353.6	0.113101	0.116434	0.578421		368.5	0.226356	0.046181
											353.7	0.113726	0.116771	0.579254		368.6	0.227425	0.04638
											353.8	0.114143	0.117191	0.580504		368.7	0.228494	0.046579
											353.9	0.114559	0.117697	0.581546		368.8	0.229613	0.046778
											354	0.115393	0.118118	0.583004		368.9	0.230731	0.047001
											354.1	0.115809	0.118538	0.584045		369	0.231874	0.047225
											354.2	0.116226	0.118959	0.585295		369.1	0.232968	0.047424
											354.3	0.116851	0.11938	0.586336		369.2	0.234062	0.047623
											354.4	0.117267	0.119886	0.587586		369.3	0.23518	0.047821
											354.5	0.117684	0.120306	0.588627		369.4	0.236274	0.04807
											354.6	0.118309	0.120727	0.589877		369.5	0.237392	0.048269
											354.7	0.118725	0.121233	0.591127		369.6	0.238511	0.048468
											354.8	0.119142	0.121738	0.592377		369.7	0.239704	0.048691
											354.9	0.119767	0.122159	0.593418		369.8	0.240872	0.048915
											355	0.120183	0.122748	0.594668		369.9	0.24199	0.049114
											355.1	0.1206	0.123169	0.595709		370	0.243134	0.049338
											355.2	0.121225	0.123674	0.596959		370.1	0.244252	0.049536
											355.3	0.121641	0.124179	0.598209		370.2	0.245396	0.04976
											355.4	0.122058	0.124684	0.599458		370.3	0.246589	0.049984
											355.5	0.122474	0.125105	0.600708		370.4	0.247807	0.050208
											355.6	0.122891	0.12561	0.601958		370.5	0.24895	0.050406
											355.7	0.123308	0.126031	0.603208		370.6	0.250093	0.05063
											355.8	0.123933	0.126621	0.604457		370.7	0.251237	0.050829
											355.9	0.124349	0.127126	0.605707		370.8	0.25238	0.051053
											356	0.124766	0.127547	0.606957		370.9	0.253548	0.051251
											356.1	0.125182	0.128052	0.608415		371	0.254691	0.051475
											356.2	0.125807	0.128557	0.609665		371.1	0.255909	0.051699
											356.3	0.126224	0.129062	0.610914		371.2	0.257127	0.051923
											356.4	0.126849	0.129483	0.612372		371.3	0.258295	0.052146
											356.5	0.127473	0.130072	0.613622		371.4	0.259464	0.052345
											356.6	0.12789	0.130578	0.614872		371.5	0.260607	0.052569
											356.7	0.128307	0.131083	0.616122		371.6	0.261775	0.052792
											356.8	0.128931	0.131588	0.61758		371.7	0.262968	0.053016
											356.9	0.129348	0.132093	0.619038		371.8	0.264211	0.053215
											357	0.129765	0.132514	0.620287		371.9	0.265354	0.053439
											357.1	0.13039	0.133019	0.621329		372	0.266523	0.053638
											357.2	0.131014	0.133608	0.622787		372.1	0.267691	0.053861
											357.3	0.131431	0.134113	0.624037		372.2	0.268859	0.054085
											357.4	0.131848	0.134619	0.625286		372.3	0.270027	0.054309
											357.5	0.132472	0.135124	0.626536		372.4	0.271195	0.054507
											357.6	0.133097	0.135629	0.627786		372.5	0.272463	0.054731
											357.7	0.133514	0.136134	0.628827		372.6	0.273706	0.054955
											357.8	0.13393	0.136639	0.630077		372.7	0.274874	0.055179
											357.9	0.134555	0.137228	0.631119		372.8	0.276067	0.055402
											358	0.13518	0.137734	0.632577		372.9	0.277235	0.055601
											358.1	0.135597	0.138239	0.633618		373	0.278428	0.055825
											358.2	0.136222	0.138744	0.634451		373.1	0.279621	0.056073
											358.3	0.136846	0.139249	0.635701		373.2	0.280814	0.056297
											358.4	0.137263	0.139838	0.636742		373.3	0.282132	0.056546
											358.5	0.13768	0.140428	0.637784		373.4	0.283349	0.056769
											358.6	0.138305	0.140933	0.638825		373.5	0.284567	0.056968
											358.7	0.138929	0.141438	0.639658		373.6	0.285785	0.057217
											358.8	0.139554	0.141943	0.6407		373.7	0.287003	0.05744
											358.9	0.139971	0.142448	0.64195		373.8	0.288246	0.057664
											359	0.140596	0.143038	0.642783		373.9	0.289514	0.057913
											359.1	0.141221	0.143543	0.643824		374	0.290806	0.058161
											359.2	0.141637	0.144132	0.644866		374.1	0.292049	0.058385
											359.3	0.14247	0.144637	0.645699		374.2	0.293267	0.058609
											359.4	0.142887	0.145142	0.64674		374.3	0.294509	0.058857
											359.5	0.143512	0.145816	0.647573		374.4	0.295752	0.059106
											359.6	0.144137	0.146321	0.648407		374.5	0.29697	0.059329
											359.7	0.144762	0.14691	0.649448		374.6	0.298188	0.059553
											359.8	0.145178	0.1475	0.650281		374.7	0.299505	0.059802
											359.9	0.145803	0.148005	0.651114		374.8	0.300798	0.060075
											360	0.146636	0.148678	0.652156		374.9	0.302041	0.060299
											360.1	0.147053	0.149268	0.652989		375	0.303308	0.060547
											360.2	0.147678	0.149857	0.653614		375.1	0.304675	0.060796
											360.3	0.148302	0.150446	0.654655		375.2	0.305968	0.06102
											360.4	0.148927	0.151036	0.655488		375.3	0.30726	0.061293
											360.5	0.149344	0.151709	0.65653		375.4	0.308627	0.061542
											360.6	0.150177	0.152298	0.657155		375.5	0.310019	0.061765
											360.7	0.150594	0.152888	0.658196		375.6	0.311287	0.062014
											360.8	0.151218	0.153477	0.659029		375.7	0.312679	0.062287
											360.9	0.151843	0.154151	0.659863		375.8	0.314046	0.062536
											361	0.15226	0.15474	0.660904		375.9	0.315413	0.062759
											361.1	0.152885	0.155329	0.661945		376	0.31673	0.063008
											361.2	0.15351	0.155919	0.662779		376.1	0.318147	0.063281
											361.3	0.154135	0.156508	0.66382		376.2	0.319539	0.06353
											361.4	0.154968	0.157181	0.664861		376.3	0.320955	0.063778
											361.5	0.155593	0.157771	0.665695		376.4	0.322322	0.064052
											361.6	0.156217	0.15836	0.666944		376.5	0.323665	0.0643
											361.7	0.156842	0.158949	0.667986		376.6	0.325081	0.064549
											361.8	0.157675	0.159623	0.669027		376.7	0.326523	0.064822
											361.9	0.1583	0.160296	0.66986		376.8	0.327865	0.065046
											362	0.158925	0.160886	0.670902		376.9	0.329257	0.06532
											362.1	0.15955	0.161475	0.671943		377	0.330674	0.065593
											362.2	0.160383	0.16198	0.672985		377.1	0.332115	0.065866
											362.3	0.161008	0.162569	0.673818		377.2	0.333458	0.066115
											362.4	0.161633	0.163159	0.674651		377.3	0.334874	0.066339
											362.5	0.162466	0.163832	0.675901		377.4	0.336341	0.066637
											362.6	0.163091	0.164506	0.676734		377.5	0.337782	0.066885
											362.7	0.163924	0.165095	0.677775		377.6	0.339125	0.067134
											362.8	0.164549	0.165684	0.678609		377.7	0.340616	0.067407
											362.9	0.165382	0.16619	0.679442		377.8	0.342082	0.067681
											363	0.166007	0.166779	0.680483		377.9	0.343499	0.067954
											363.1	0.16684	0.167368	0.681316		378	0.344891	0.068228
											363.2	0.167465	0.168126	0.682358		378.1	0.346407	0.068476
											363.3	0.16809	0.168715	0.683399		378.2	0.347923	0.06875
											363.4	0.168923	0.169389	0.684232		378.3	0.34929	0.068998
											363.5	0.169756	0.169978	0.685066		378.4	0.350807	0.069271
											363.6	0.170589	0.170567	0.686107		378.5	0.352323	0.069545
											363.7	0.171423	0.171157	0.687149		378.6	0.353864	0.069843
											363.8	0.172256	0.17183	0.68819		378.7	0.35538	0.070117
											363.9	0.173089	0.17242	0.689023		378.8	0.356822	0.07039
											364	0.173922	0.173177	0.690273		378.9	0.358338	0.070663
											364.1	0.174755	0.173767	0.691314		379	0.359928	0.070962
											364.2	0.17538	0.174356	0.692356		379.1	0.361469	0.071235
											364.3	0.176005	0.175029	0.693397		379.2	0.362911	0.071508
											364.4	0.176838	0.175619	0.694439		379.3	0.364527	0.071807
											364.5	0.177671	0.176208	0.69548		379.4	0.366093	0.072105
											364.6	0.178504	0.176882	0.696522		379.5	0.367609	0.072403
											364.7	0.179546	0.177555	0.697771		379.6	0.369125	0.072677
											364.8	0.180379	0.178229	0.698813		379.7	0.37074	0.072975
											364.9	0.181212	0.178818	0.699854		379.8	0.372356	0.073273
											365	0.181837	0.179491	0.701104		379.9	0.373822	0.073547
											365.1	0.182462	0.180081	0.702354		380	0.375413	0.073845
											365.2	0.183503	0.18067	0.703603		380.1	0.377029	0.074143
											365.3	0.184337	0.181344	0.704645		380.2	0.37862	0.074441
											365.4	0.18517	0.181933	0.705895		380.3	0.380111	0.07474
											365.5	0.186003	0.182606	0.706936		380.4	0.381751	0.075038
											365.6	0.186836	0.183196	0.708186		380.5	0.383392	0.075336
											365.7	0.187669	0.183869	0.709436		380.6	0.384933	0.075634
											365.8	0.188502	0.184543	0.710685		380.7	0.386499	0.075908
											365.9	0.189544	0.185216	0.711727		380.8	0.388114	0.076206
											366	0.190377	0.18589	0.712976		380.9	0.38978	0.076504
											366.1	0.19121	0.186563	0.714434		381	0.391395	0.076803
											366.2	0.192252	0.187237	0.715476		381.1	0.392961	0.077076
											366.3	0.193085	0.18791	0.716726		381.2	0.394527	0.077374
											366.4	0.193918	0.188584	0.717975		381.3	0.396167	0.077648
											366.5	0.194751	0.189257	0.719225		381.4	0.397833	0.077946
											366.6	0.195584	0.189931	0.720475		381.5	0.399324	0.078219
											366.7	0.196417	0.190604	0.721516		381.6	0.400964	0.078518
											366.8	0.197251	0.191362	0.723183		381.7	0.40263	0.078841
											366.9	0.198292	0.192036	0.724224		381.8	0.404245	0.079139
											367	0.199125	0.192709	0.725474		381.9	0.405786	0.079412
											367.1	0.199958	0.193383	0.726724		382	0.407452	0.079711
											367.2	0.200792	0.19414	0.728182		382.1	0.409117	0.080009
											367.3	0.201625	0.194814	0.729223		382.2	0.410732	0.080282
											367.4	0.202458	0.195487	0.730681		382.3	0.412323	0.080581
											367.5	0.203499	0.196245	0.731931		382.4	0.414013	0.080879
											367.6	0.204332	0.197003	0.733389		382.5	0.415679	0.081177
											367.7	0.205166	0.197761	0.734639		382.6	0.417269	0.081451
											367.8	0.205999	0.198434	0.736097		382.7	0.41891	0.081774
											367.9	0.206832	0.199192	0.737555		382.8	0.4206	0.082072
											368	0.207665	0.199949	0.738804		382.9	0.422315	0.08237
											368.1	0.208498	0.200623	0.740054		383	0.42403	0.082693
											368.2	0.20954	0.201381	0.74172		383.1	0.425596	0.082967
											368.3	0.210165	0.202223	0.743179		383.2	0.427286	0.083265
											368.4	0.210998	0.20298	0.744845		383.3	0.429026	0.083563
											368.5	0.211831	0.203738	0.746095		383.4	0.430716	0.083862
											368.6	0.212872	0.204327	0.747553		383.5	0.432282	0.084135
											368.7	0.213705	0.205169	0.749011		383.6	0.434022	0.084408
											368.8	0.214539	0.205927	0.750469		383.7	0.435787	0.084731
											368.9	0.215372	0.206685	0.751927		383.8	0.437427	0.085005
											369	0.216205	0.207527	0.753593		383.9	0.439067	0.085278
											369.1	0.217038	0.208284	0.755051		384	0.440807	0.085601
											369.2	0.217871	0.209042	0.756509		384.1	0.442572	0.0859
											369.3	0.218704	0.209884	0.757967		384.2	0.444188	0.086173
											369.4	0.219538	0.210642	0.759633		384.3	0.445903	0.086446
											369.5	0.220371	0.211483	0.761091		384.4	0.447667	0.08677
											369.6	0.221204	0.212157	0.762758		384.5	0.449382	0.087068
											369.7	0.222037	0.212999	0.764424		384.6	0.450998	0.087341
											369.8	0.22287	0.213841	0.76609		384.7	0.452763	0.087664
											369.9	0.223703	0.214683	0.767548		384.8	0.454552	0.087963
											370	0.224537	0.21544	0.769423		384.9	0.456267	0.088261
											370.1	0.225161	0.216282	0.770881		385	0.457933	0.088534
											370.2	0.225995	0.21704	0.772547		385.1	0.459722	0.088857
											370.3	0.226828	0.217882	0.774422		385.2	0.461512	0.089156
											370.4	0.227661	0.218724	0.776088		385.3	0.463301	0.089454
											370.5	0.228494	0.219566	0.777755		385.4	0.464991	0.089752
											370.6	0.229327	0.220323	0.779629		385.5	0.466682	0.09005
											370.7	0.23016	0.221165	0.781296		385.6	0.468471	0.090349
											370.8	0.230994	0.221923	0.782962		385.7	0.470261	0.090647
											370.9	0.231827	0.222765	0.784628		385.8	0.471901	0.09092
											371	0.23266	0.223522	0.786503		385.9	0.473641	0.091219
											371.1	0.233493	0.224364	0.788169		386	0.475406	0.091517
											371.2	0.234534	0.225206	0.789835		386.1	0.47717	0.09179
											371.3	0.235368	0.226048	0.79171		386.2	0.478811	0.092064
											371.4	0.236201	0.22689	0.793168		386.3	0.480576	0.092337
											371.5	0.237034	0.227648	0.794834		386.4	0.48234	0.092611
											371.6	0.237867	0.22849	0.796501		386.5	0.484055	0.092884
											371.7	0.2387	0.229332	0.798375		386.6	0.485721	0.093182
											371.8	0.239533	0.230258	0.800042		386.7	0.487485	0.093456
											371.9	0.240367	0.2311	0.801708		386.8	0.489275	0.093729
											372	0.2412	0.231857	0.803583		386.9	0.49094	0.093978
											372.1	0.242241	0.232699	0.805041		387	0.492655	0.094251
											372.2	0.243074	0.233541	0.806707		387.1	0.494445	0.0945
											372.3	0.243699	0.234299	0.808582		387.2	0.49621	0.094773
											372.4	0.244532	0.235141	0.810248		387.3	0.49785	0.095046
											372.5	0.245366	0.236067	0.811914		387.4	0.49959	0.09532
											372.6	0.246199	0.236993	0.813789		387.5	0.501379	0.095568
											372.7	0.247032	0.237835	0.815663		387.6	0.503144	0.095842
											372.8	0.247865	0.238677	0.81733		387.7	0.504884	0.09609
											372.9	0.248698	0.239603	0.819204		387.8	0.5065	0.096339
											373	0.249323	0.240445	0.820871		387.9	0.508264	0.096612
											373.1	0.250365	0.241286	0.822745		388	0.510054	0.096861
											373.2	0.251198	0.242212	0.824412		388.1	0.511744	0.097109
											373.3	0.252031	0.243139	0.826703		388.2	0.513385	0.097358
											373.4	0.252864	0.244065	0.828369		388.3	0.515124	0.097606
											373.5	0.253489	0.244991	0.830452		388.4	0.516889	0.097855
											373.6	0.254322	0.245833	0.832327		388.5	0.51853	0.098104
											373.7	0.255363	0.246759	0.834201		388.6	0.520195	0.098352
											373.8	0.255988	0.247601	0.836076		388.7	0.521935	0.098601
											373.9	0.256821	0.248611	0.838159		388.8	0.523675	0.098824
											374	0.257655	0.249537	0.840242		388.9	0.525265	0.099048
											374.1	0.258488	0.250463	0.842116		389	0.52698	0.099297
											374.2	0.259321	0.251305	0.844199		389.1	0.528745	0.099545
											374.3	0.260362	0.252231	0.846074		389.2	0.53041	0.099769
											374.4	0.260987	0.253157	0.848157		389.3	0.532026	0.099993
											374.5	0.26182	0.254083	0.850031		389.4	0.533766	0.100241
											374.6	0.262654	0.255009	0.851906		389.5	0.535531	0.10044
											374.7	0.263487	0.255935	0.854197		389.6	0.537171	0.100664
											374.8	0.26432	0.256946	0.85628		389.7	0.538836	0.100887
											374.9	0.265153	0.257872	0.858363		389.8	0.540601	0.101136
											375	0.266195	0.258798	0.860446		389.9	0.542341	0.10136
											375.1	0.267236	0.259808	0.862529		390	0.544081	0.101608
											375.2	0.268069	0.260734	0.86482		390.1	0.545721	0.101832
											375.3	0.268902	0.26166	0.867111		390.2	0.547411	0.102056
											375.4	0.269735	0.262755	0.869194		390.3	0.549151	0.102279
											375.5	0.270777	0.263765	0.871693		390.4	0.550891	0.102528
											375.6	0.27161	0.264691	0.873985		390.5	0.552507	0.102727
											375.7	0.272443	0.265701	0.876067		390.6	0.554222	0.102975
											375.8	0.273485	0.266712	0.878359		390.7	0.555962	0.103199
											375.9	0.274526	0.267722	0.880858		390.8	0.557677	0.103447
											376	0.275568	0.268732	0.882941		390.9	0.559317	0.103671
											376.1	0.276609	0.269658	0.885232		391	0.561057	0.10392
											376.2	0.27765	0.270753	0.887732		391.1	0.562797	0.104143
											376.3	0.278692	0.271763	0.890023		391.2	0.564462	0.104367
											376.4	0.279525	0.272773	0.892522		391.3	0.566127	0.104616
											376.5	0.280567	0.273783	0.894605		391.4	0.567867	0.104864
											376.6	0.281608	0.274794	0.897105		391.5	0.569632	0.105113
											376.7	0.282649	0.275888	0.899604		391.6	0.571247	0.105336
											376.8	0.283691	0.276898	0.901895		391.7	0.572962	0.105535
											376.9	0.284524	0.277909	0.904187		391.8	0.574702	0.105784
											377	0.285774	0.278919	0.906686		391.9	0.576393	0.106032
											377.1	0.286815	0.279929	0.909186		392	0.578033	0.106256
											377.2	0.287857	0.28094	0.911477		392.1	0.579773	0.106505
											377.3	0.288898	0.282034	0.913976		392.2	0.581488	0.106728
											377.4	0.28994	0.283044	0.916476		392.3	0.583228	0.106977
											377.5	0.291189	0.284139	0.918975		392.4	0.584918	0.107201
											377.6	0.292231	0.285149	0.921266		392.5	0.586558	0.107399
											377.7	0.293272	0.286243	0.923766		392.6	0.588298	0.107648
											377.8	0.294522	0.287338	0.926474		392.7	0.590013	0.107897
											377.9	0.295563	0.288348	0.928765		392.8	0.591654	0.108145
											378	0.296813	0.289443	0.931264		392.9	0.593319	0.108344
											378.1	0.297855	0.290621	0.933764		393	0.595059	0.108592
											378.2	0.299104	0.291716	0.936472		393.1	0.596824	0.108841
											378.3	0.300146	0.29281	0.938763		393.2	0.598414	0.10904
											378.4	0.300979	0.293989	0.941471		393.3	0.600129	0.109288
											378.5	0.302229	0.295083	0.94397		393.4	0.601844	0.109537
											378.6	0.303478	0.296262	0.946678		393.5	0.603559	0.109761
											378.7	0.30452	0.297441	0.949177		393.6	0.60515	0.109984
											378.8	0.30577	0.298535	0.951677		393.7	0.60689	0.110233
											378.9	0.306811	0.29963	0.954385		393.8	0.608655	0.110481
											379	0.308061	0.300808	0.956884		393.9	0.610295	0.11073
											379.1	0.309311	0.301987	0.959592		394	0.611935	0.110954
											379.2	0.310352	0.303081	0.961883		394.1	0.613675	0.111177
											379.3	0.311602	0.30426	0.964799		394.2	0.61539	0.111426
											379.4	0.312851	0.305439	0.967507		394.3	0.61713	0.111674
											379.5	0.314101	0.306617	0.970215		394.4	0.618746	0.111898
											379.6	0.315351	0.307628	0.972714		394.5	0.620386	0.112122
											379.7	0.316601	0.30889	0.975422		394.6	0.622126	0.112346
											379.8	0.31785	0.310069	0.978338		394.7	0.623816	0.112569
											379.9	0.3191	0.311248	0.980837		394.8	0.625407	0.112793
											380	0.320558	0.312342	0.983753		394.9	0.627072	0.113017
											380.1	0.322016	0.313605	0.986461		395	0.628762	0.113265
											380.2	0.323266	0.314784	0.989169		395.1	0.630428	0.113489
											380.3	0.324516	0.315794	0.991668		395.2	0.631994	0.113713
											380.4	0.325765	0.317057	0.994584		395.3	0.633709	0.113911
											380.5	0.327223	0.31832	0.997501		395.4	0.635399	0.11416
											380.6	0.328682	0.319414	1.00021		395.5	0.637039	0.114384
											380.7	0.33014	0.320593	1.00292		395.6	0.638655	0.114607
											380.8	0.331389	0.321856	1.00583		395.7	0.64037	0.114856
											380.9	0.332847	0.32295	1.00875		395.8	0.642085	0.115105
											381	0.334305	0.324213	1.01187		395.9	0.6437	0.115328
											381.1	0.335555	0.325391	1.01479		396	0.645341	0.115577
											381.2	0.337013	0.326486	1.01771		396.1	0.647056	0.115825
											381.3	0.338263	0.327749	1.02062		396.2	0.648746	0.116074
											381.4	0.339721	0.329012	1.02374		396.3	0.650337	0.116322
											381.5	0.340971	0.330106	1.02666		396.4	0.652027	0.116571
											381.6	0.342429	0.331285	1.02958		396.5	0.653742	0.11682
											381.7	0.343678	0.332548	1.0327		396.6	0.655432	0.117068
											381.8	0.345136	0.333726	1.03583		396.7	0.657097	0.117341
											381.9	0.346386	0.334905	1.03895		396.8	0.658638	0.117565
											382	0.347844	0.336168	1.04208		396.9	0.660329	0.117839
											382.1	0.349302	0.337431	1.0452		397	0.661994	0.118087
											382.2	0.350344	0.338609	1.04811		397.1	0.663585	0.118336
											382.3	0.351802	0.339872	1.05124		397.2	0.665175	0.118559
											382.4	0.35326	0.341135	1.05457		397.3	0.666841	0.118808
											382.5	0.354718	0.342398	1.05749		397.4	0.668531	0.119056
											382.6	0.355759	0.343576	1.06061		397.5	0.670097	0.119305
											382.7	0.357217	0.344839	1.06353		397.6	0.671737	0.119554
											382.8	0.358675	0.346102	1.06665		397.7	0.673427	0.119827
											382.9	0.359925	0.347365	1.06998		397.8	0.675093	0.120076
											383	0.361383	0.348712	1.07311		397.9	0.676634	0.120324
											383.1	0.362633	0.349975	1.07582		398	0.678324	0.120598
											383.2	0.364091	0.351153	1.07915		398.1	0.680039	0.120846
											383.3	0.365341	0.3525	1.08228		398.2	0.681679	0.121119
											383.4	0.36659	0.353763	1.0854		398.3	0.683295	0.121368
											383.5	0.368048	0.355026	1.08831		398.4	0.68501	0.121641
											383.6	0.369298	0.356289	1.09165		398.5	0.68675	0.121915
											383.7	0.370548	0.357552	1.09477		398.6	0.68839	0.122163
											383.8	0.372006	0.358899	1.0979		398.7	0.69008	0.122437
											383.9	0.373047	0.360162	1.10102		398.8	0.69182	0.12271
											384	0.374505	0.361424	1.10435		398.9	0.69356	0.122984
											384.1	0.375963	0.362687	1.10769		399	0.6953	0.123257
											384.2	0.377005	0.36395	1.11081		399.1	0.696915	0.123506
											384.3	0.378463	0.365213	1.11393		399.2	0.69863	0.123779
											384.4	0.379921	0.36656	1.11727		399.3	0.70037	0.124028
											384.5	0.380962	0.367823	1.1206		399.4	0.70211	0.124326
											384.6	0.38242	0.369086	1.12352		399.5	0.703726	0.124574
											384.7	0.383878	0.370264	1.12685		399.6	0.705466	0.124848
											384.8	0.38492	0.371611	1.13018		399.7	0.70723	0.125096
											384.9	0.386378	0.37279	1.13331		399.8	0.708921	0.125345
											385	0.387628	0.374053	1.13643		399.9	0.710586	0.125593
											385.1	0.389086	0.375316	1.13976		400	0.712375	0.125867
											385.2	0.390335	0.376579	1.14309		400.1	0.71414	0.126115
											385.3	0.391793	0.377841	1.14622		400.2	0.71583	0.126364
											385.4	0.393251	0.378936	1.14914		400.3	0.717545	0.126637
											385.5	0.394501	0.380114	1.15226		400.4	0.71936	0.126911
											385.6	0.395959	0.381293	1.15559		400.5	0.721149	0.127184
											385.7	0.397417	0.382556	1.15872		400.6	0.722964	0.127458
											385.8	0.398459	0.38365	1.16163		400.7	0.724654	0.127706
											385.9	0.399917	0.384829	1.16476		400.8	0.726419	0.127955
											386	0.401375	0.386092	1.16809		400.9	0.728233	0.128228
											386.1	0.402624	0.387186	1.17121		401	0.730047	0.128501
											386.2	0.403874	0.388281	1.17392		401.1	0.731887	0.128775
											386.3	0.405332	0.38946	1.17725		401.2	0.733577	0.129023
											386.4	0.406582	0.390638	1.18017		401.3	0.735366	0.129297
											386.5	0.40804	0.391817	1.1835		401.4	0.737181	0.129545
											386.6	0.409081	0.392911	1.18642		401.5	0.73902	0.129819
											386.7	0.410331	0.39409	1.18954		401.6	0.740859	0.130117
											386.8	0.411789	0.395269	1.19267		401.7	0.74255	0.130366
											386.9	0.413039	0.396447	1.19558		401.8	0.744389	0.130614
											387	0.41408	0.397542	1.1985		401.9	0.746228	0.130888
											387.1	0.41533	0.39872	1.20162		402	0.748092	0.131186
											387.2	0.41658	0.399815	1.20475		402.1	0.749907	0.131434
											387.3	0.41783	0.400909	1.20746		402.2	0.751647	0.131683
											387.4	0.419079	0.402004	1.21037		402.3	0.753486	0.131956
											387.5	0.420121	0.403182	1.2135		402.4	0.755375	0.13223
											387.6	0.421371	0.404277	1.21641		402.5	0.757239	0.132528
											387.7	0.42262	0.405371	1.21954		402.6	0.759078	0.132777
											387.8	0.423662	0.406382	1.22225		402.7	0.760818	0.133025
											387.9	0.424703	0.407392	1.22495		402.8	0.762707	0.133299
											388	0.425745	0.408486	1.22808		402.9	0.764596	0.133572
											388.1	0.426994	0.409497	1.23079		403	0.766485	0.133845
											388.2	0.427828	0.410423	1.23349		403.1	0.768325	0.134094
											388.3	0.429077	0.411349	1.2362		403.2	0.770089	0.134367
											388.4	0.430119	0.412443	1.23912		403.3	0.772028	0.134641
											388.5	0.43116	0.413369	1.24182		403.4	0.773942	0.134914
											388.6	0.432202	0.414295	1.24453		403.5	0.775831	0.135188
											388.7	0.433243	0.415306	1.24745		403.6	0.77767	0.135436
											388.8	0.434285	0.416316	1.25016		403.7	0.77946	0.13566
											388.9	0.435326	0.417242	1.25266		403.8	0.781373	0.135933
											389	0.436367	0.418168	1.25557		403.9	0.783312	0.136182
											389.1	0.437201	0.419178	1.25828		404	0.785226	0.13648
											389.2	0.43845	0.420104	1.26099		404.1	0.787065	0.136729
											389.3	0.439492	0.42103	1.2637		404.2	0.788905	0.136977
											389.4	0.440325	0.421957	1.26619		404.3	0.790843	0.137226
											389.5	0.441366	0.422883	1.26911		404.4	0.792807	0.137474
											389.6	0.442408	0.423809	1.27161		404.5	0.79477	0.137772
											389.7	0.443241	0.424651	1.27411		404.6	0.79661	0.138021
											389.8	0.444282	0.425577	1.27703		404.7	0.798449	0.13827
											389.9	0.445324	0.426503	1.27973		404.8	0.800413	0.138518
											390	0.446365	0.427429	1.28244		404.9	0.802376	0.138792
											390.1	0.44699	0.428271	1.28515		405	0.80434	0.139065
											390.2	0.448032	0.429197	1.28765		405.1	0.806154	0.139313
											390.3	0.448865	0.430039	1.29036		405.2	0.808043	0.139562
											390.4	0.449906	0.430965	1.29306		405.3	0.810007	0.139835
											390.5	0.450739	0.431807	1.29556		405.4	0.81197	0.140084
											390.6	0.451573	0.432733	1.29806		405.5	0.813909	0.140357
											390.7	0.452614	0.433743	1.30077		405.6	0.815723	0.140581
											390.8	0.453655	0.434669	1.30348		405.7	0.817612	0.14083
											390.9	0.454489	0.435595	1.30598		405.8	0.819576	0.141128
											391	0.455322	0.436605	1.30869		405.9	0.82154	0.141376
											391.1	0.456363	0.437616	1.31119		406	0.823503	0.141625
											391.2	0.457196	0.438542	1.31348		406.1	0.825318	0.141874
											391.3	0.458238	0.439468	1.31598		406.2	0.827256	0.142122
											391.4	0.459279	0.440478	1.31868		406.3	0.82922	0.142371
											391.5	0.460321	0.441488	1.32098		406.4	0.831183	0.142644
											391.6	0.461154	0.442415	1.32347		406.5	0.833023	0.142893
											391.7	0.462195	0.443256	1.32577		406.6	0.835011	0.143166
											391.8	0.463237	0.444267	1.32827		406.7	0.837024	0.143415
											391.9	0.464278	0.445277	1.33056		406.8	0.839013	0.143688
											392	0.465111	0.446203	1.33306		406.9	0.840976	0.143937
											392.1	0.466153	0.447213	1.33535		407	0.84284	0.144235
											392.2	0.466986	0.448224	1.33785		407.1	0.844854	0.144508
											392.3	0.468027	0.449234	1.34014		407.2	0.846892	0.144782
											392.4	0.469069	0.45016	1.34264		407.3	0.848905	0.145055
											392.5	0.47011	0.451086	1.34472		407.4	0.850844	0.145353
											392.6	0.471152	0.452096	1.34743		407.5	0.852733	0.145602
											392.7	0.471985	0.453107	1.34993		407.6	0.854721	0.145875
											392.8	0.473026	0.454033	1.35222		407.7	0.856735	0.146174
											392.9	0.473651	0.454959	1.35451		407.8	0.858748	0.146447
											393	0.474693	0.455969	1.35701		407.9	0.860662	0.146745
											393.1	0.475734	0.456979	1.35972		408	0.862551	0.146994
											393.2	0.476567	0.457821	1.36222		408.1	0.864564	0.147292
											393.3	0.477401	0.458831	1.36451		408.2	0.866552	0.147565
											393.4	0.478442	0.459758	1.36701		408.3	0.868516	0.147864
											393.5	0.479275	0.460768	1.36951		408.4	0.870405	0.148137
											393.6	0.480108	0.46161	1.3718		408.5	0.872294	0.148411
											393.7	0.480941	0.462536	1.3743		408.6	0.874282	0.148684
											393.8	0.481775	0.463546	1.3768		408.7	0.876246	0.148982
											393.9	0.482608	0.464472	1.37909		408.8	0.878234	0.14928
											394	0.483441	0.465398	1.38117		408.9	0.880074	0.149579
											394.1	0.484274	0.466408	1.38367		409	0.881963	0.149852
											394.2	0.485316	0.467503	1.38596		409.1	0.883901	0.15015
											394.3	0.486149	0.468513	1.38846		409.2	0.885865	0.150473
											394.4	0.486982	0.469439	1.39075		409.3	0.887828	0.150772
											394.5	0.487815	0.47045	1.39284		409.4	0.889643	0.15107
											394.6	0.488648	0.471544	1.39513		409.5	0.891532	0.151368
											394.7	0.489273	0.472638	1.39762		409.6	0.893471	0.151691
											394.8	0.490106	0.473649	1.39971		409.7	0.895409	0.152039
											394.9	0.490939	0.474743	1.402		409.8	0.897348	0.152362
											395	0.491773	0.475838	1.4045		409.9	0.899113	0.152661
											395.1	0.492606	0.476932	1.40679		410	0.900952	0.152984
											395.2	0.493439	0.478027	1.40908		410.1	0.902866	0.153357
											395.3	0.494272	0.479205	1.41158		410.2	0.90473	0.15368
											395.4	0.495105	0.4803	1.41387		410.3	0.906569	0.154003
											395.5	0.495938	0.481394	1.41616		410.4	0.908284	0.154326
											395.6	0.496772	0.482489	1.41845		410.5	0.910099	0.154674
											395.7	0.497605	0.483667	1.42095		410.6	0.911938	0.154997
											395.8	0.498438	0.484846	1.42345		410.7	0.913777	0.15532
											395.9	0.499271	0.48594	1.42575		410.8	0.915567	0.155693
											396	0.499896	0.487035	1.42804		410.9	0.917232	0.155991
											396.1	0.500729	0.488214	1.43033		411	0.919022	0.156314
											396.2	0.501562	0.489392	1.43283		411.1	0.920836	0.156662
											396.3	0.502395	0.490487	1.43491		411.2	0.922601	0.15701
											396.4	0.503228	0.491581	1.4372		411.3	0.924341	0.157334
											396.5	0.504062	0.49276	1.43949		411.4	0.925981	0.157657
											396.6	0.504895	0.494023	1.44178		411.5	0.927721	0.15798
											396.7	0.505936	0.495201	1.44428		411.6	0.929461	0.158328
											396.8	0.506769	0.496296	1.44636		411.7	0.931201	0.158651
											396.9	0.507603	0.497474	1.44866		411.8	0.932841	0.158974
											397	0.508644	0.498653	1.45116		411.9	0.934432	0.159297
											397.1	0.509477	0.499832	1.45324		412	0.936122	0.15962
											397.2	0.51031	0.500926	1.45553		412.1	0.937812	0.159993
											397.3	0.511144	0.502189	1.45782		412.2	0.939478	0.160316
											397.4	0.512185	0.503368	1.46032		412.3	0.941068	0.160639
											397.5	0.513018	0.504462	1.4624		412.4	0.942609	0.160962
											397.6	0.513851	0.505641	1.4647		412.5	0.944225	0.161286
											397.7	0.514893	0.506819	1.46699		412.6	0.94584	0.161633
											397.8	0.515726	0.508082	1.46949		412.7	0.947307	0.161932
											397.9	0.516559	0.509177	1.47157		412.8	0.948823	0.162255
											398	0.5176	0.510355	1.47407		412.9	0.950389	0.162603
											398.1	0.51885	0.511702	1.47636		413	0.95193	0.162926
											398.2	0.519683	0.512797	1.47865		413.1	0.953446	0.163274
											398.3	0.520517	0.513975	1.48115		413.2	0.954838	0.163572
											398.4	0.521558	0.515154	1.48344		413.3	0.95628	0.163895
											398.5	0.522599	0.516417	1.48594		413.4	0.957721	0.164194
											398.6	0.523433	0.517511	1.48823		413.5	0.959163	0.164517
											398.7	0.524266	0.51869	1.49073		413.6	0.960604	0.16484
											398.8	0.525516	0.519869	1.49344		413.7	0.961897	0.165138
											398.9	0.526557	0.521047	1.49594		413.8	0.963239	0.165461
											399	0.52739	0.52231	1.49844		413.9	0.964581	0.165784
											399.1	0.528223	0.523405	1.50073		414	0.965899	0.166107
											399.2	0.529265	0.524667	1.50323		414.1	0.967191	0.166406
											399.3	0.530098	0.525846	1.50573		414.2	0.968384	0.166704
											399.4	0.530931	0.527109	1.50844		414.3	0.969602	0.167002
											399.5	0.531973	0.528203	1.51073		414.4	0.970845	0.1673
											399.6	0.533014	0.529466	1.51323		414.5	0.972063	0.167624
											399.7	0.533847	0.530729	1.51593		414.6	0.973206	0.167897
											399.8	0.534889	0.531908	1.51843		414.7	0.974325	0.168195
											399.9	0.535722	0.533086	1.52093		414.8	0.975443	0.168494
											400	0.536555	0.534433	1.52343		414.9	0.976562	0.168792
											400.1	0.537596	0.535696	1.52593		415	0.977655	0.16909
											400.2	0.538429	0.536875	1.52843		415.1	0.978699	0.169363
											400.3	0.539471	0.538138	1.53093		415.2	0.979668	0.169637
											400.4	0.540512	0.539401	1.53364		415.3	0.980712	0.169935
											400.5	0.541346	0.540579	1.53614		415.4	0.981707	0.170233
											400.6	0.542387	0.541842	1.53843		415.5	0.982701	0.170507
											400.7	0.543428	0.543105	1.54093		415.6	0.98362	0.17078
											400.8	0.544262	0.544284	1.54343		415.7	0.984465	0.171054
											400.9	0.545303	0.545546	1.54593		415.8	0.98536	0.171327
											401	0.546345	0.546725	1.54843		415.9	0.986255	0.1716
											401.1	0.547386	0.547988	1.55093		416	0.9871	0.171874
											401.2	0.548427	0.549082	1.55343		416.1	0.987871	0.172147
											401.3	0.549469	0.550261	1.55593		416.2	0.988616	0.172396
											401.4	0.550302	0.551524	1.55822		416.3	0.989362	0.172644
											401.5	0.551343	0.552702	1.56072		416.4	0.990083	0.172893
											401.6	0.552177	0.553881	1.56342		416.5	0.990779	0.173141
											401.7	0.553218	0.555144	1.56571		416.6	0.991425	0.173365
											401.8	0.554051	0.556238	1.56821		416.7	0.992021	0.173589
											401.9	0.555093	0.557417	1.57071		416.8	0.992643	0.173837
											402	0.555926	0.558596	1.57321		416.9	0.993239	0.174061
											402.1	0.556967	0.559774	1.57571		417	0.993786	0.174285
											402.2	0.5578	0.560785	1.57801		417.1	0.994308	0.174508
											402.3	0.558842	0.561963	1.5805		417.2	0.99478	0.174707
											402.4	0.559883	0.563058	1.583		417.3	0.995278	0.174906
											402.5	0.560925	0.564236	1.5855		417.4	0.99575	0.17513
											402.6	0.561758	0.565331	1.588		417.5	0.996197	0.175329
											402.7	0.562799	0.566341	1.59008		417.6	0.996595	0.175503
											402.8	0.563841	0.567436	1.59258		417.7	0.997017	0.175702
											402.9	0.565091	0.568698	1.59508		417.8	0.99739	0.1759
											403	0.566132	0.569877	1.59738		417.9	0.997738	0.176074
											403.1	0.567174	0.570972	1.59946		418	0.998061	0.176248
											403.2	0.568215	0.572066	1.60175		418.1	0.998335	0.176397
											403.3	0.569256	0.57316	1.60404		418.2	0.998608	0.176571
											403.4	0.570298	0.574339	1.60633		418.3	0.998857	0.176745
											403.5	0.571339	0.575518	1.60883		418.4	0.99908	0.176919
											403.6	0.572381	0.576696	1.61112		418.5	0.999304	0.177093
											403.7	0.573422	0.577791	1.61321		418.6	0.999453	0.177243
											403.8	0.574464	0.57897	1.6155		418.7	0.999602	0.177392
											403.9	0.575505	0.580148	1.618		418.8	0.999751	0.177541
											404	0.576547	0.581327	1.62029		418.9	0.999851	0.17769
											404.1	0.577588	0.582505	1.62237		419	0.999925	0.177839
											404.2	0.578629	0.5836	1.62466		419.1	0.999975	0.177988
											404.3	0.579671	0.584779	1.62695		419.2	1	0.178112
											404.4	0.580712	0.585957	1.62924		419.3	1	0.178262
											404.5	0.581754	0.587136	1.63153		419.4	0.999975	0.178386
											404.6	0.582795	0.58823	1.63383		419.5	0.99995	0.17851
											404.7	0.583837	0.589325	1.63612		419.6	0.999876	0.178634
											404.8	0.584878	0.590503	1.63841		419.7	0.999801	0.178734
											404.9	0.58592	0.591598	1.6407		419.8	0.999727	0.178858
											405	0.586753	0.592777	1.64299		419.9	0.999602	0.178933
											405.1	0.587794	0.593787	1.64507		420	0.999453	0.179032
											405.2	0.588836	0.594881	1.64736		420.1	0.999304	0.179132
											405.3	0.589669	0.595976	1.64986		420.2	0.99913	0.179231
											405.4	0.59071	0.597154	1.65216		420.3	0.998931	0.17933
											405.5	0.591543	0.598249	1.65445		420.4	0.998732	0.179405
											405.6	0.592377	0.599259	1.65674		420.5	0.998509	0.179504
											405.7	0.59321	0.600354	1.65882		420.6	0.99826	0.179579
											405.8	0.594043	0.601448	1.66111		420.7	0.997987	0.179678
											405.9	0.595084	0.602627	1.6634		420.8	0.997713	0.179728
											406	0.595918	0.603721	1.66549		420.9	0.99744	0.179803
											406.1	0.596751	0.604816	1.66736		421	0.997142	0.179877
											406.2	0.597584	0.60591	1.66965		421.1	0.996819	0.179952
											406.3	0.598417	0.607089	1.67173		421.2	0.996471	0.180051
											406.4	0.59925	0.608183	1.67382		421.3	0.996123	0.180126
											406.5	0.600083	0.609278	1.6759		421.4	0.995775	0.180175
											406.6	0.600916	0.610372	1.67798		421.5	0.995402	0.18025
											406.7	0.60175	0.611551	1.68007		421.6	0.994979	0.180325
											406.8	0.602583	0.612729	1.68194		421.7	0.994582	0.180374
											406.9	0.603624	0.613824	1.68382		421.8	0.994134	0.180449
											407	0.604457	0.614918	1.6859		421.9	0.993736	0.180499
											407.1	0.605291	0.616097	1.68756		422	0.993264	0.180548
											407.2	0.606124	0.617276	1.68965		422.1	0.992792	0.180573
											407.3	0.607165	0.618454	1.69173		422.2	0.992295	0.180623
											407.4	0.607998	0.619549	1.69361		422.3	0.991798	0.180673
											407.5	0.608831	0.620643	1.69527		422.4	0.991326	0.180697
											407.6	0.609665	0.621822	1.69735		422.5	0.990804	0.180747
											407.7	0.610498	0.623001	1.69902		422.6	0.990257	0.180772
											407.8	0.611331	0.624179	1.7011		422.7	0.989685	0.180797
											407.9	0.612164	0.625274	1.70298		422.8	0.989113	0.180822
											408	0.612997	0.626368	1.70464		422.9	0.988591	0.180847
											408.1	0.61383	0.627547	1.70652		423	0.987995	0.180896
											408.2	0.614664	0.628725	1.70839		423.1	0.987398	0.180921
											408.3	0.615497	0.629904	1.71027		423.2	0.986802	0.180946
											408.4	0.61633	0.630998	1.71193		423.3	0.986205	0.180971
											408.5	0.617163	0.632093	1.71381		423.4	0.985634	0.180996
											408.6	0.617996	0.633356	1.71548		423.5	0.985012	0.181021
											408.7	0.618829	0.634534	1.71735		423.6	0.984391	0.181045
											408.8	0.619663	0.635713	1.71923		423.7	0.983745	0.181021
											408.9	0.620496	0.636892	1.72068		423.8	0.983123	0.181045
											409	0.621537	0.63807	1.72256		423.9	0.982527	0.18107
											409.1	0.622579	0.639249	1.72443		424	0.981881	0.181095
											409.2	0.623412	0.640428	1.72631		424.1	0.981234	0.18112
											409.3	0.624245	0.641606	1.72797		424.2	0.980588	0.181145
											409.4	0.625078	0.642701	1.72985		424.3	0.979942	0.181145
											409.5	0.62612	0.643879	1.73131		424.4	0.97932	0.18117
											409.6	0.626953	0.645058	1.73297		424.5	0.978649	0.181195
											409.7	0.627786	0.646237	1.73485		424.6	0.977978	0.181195
											409.8	0.628619	0.647415	1.73672		424.7	0.977307	0.181219
											409.9	0.629452	0.64851	1.73839		424.8	0.976661	0.181244
											410	0.630494	0.649688	1.74005		424.9	0.976015	0.181269
											410.1	0.631327	0.650867	1.74193		425	0.975319	0.181294
											410.2	0.631952	0.652046	1.7436		425.1	0.974623	0.181319
											410.3	0.632785	0.653224	1.74547		425.2	0.973977	0.181369
											410.4	0.63341	0.654319	1.74693		425.3	0.973305	0.181393
											410.5	0.634243	0.655413	1.7488		425.4	0.972585	0.181418
											410.6	0.634868	0.656592	1.75047		425.5	0.971889	0.181418
											410.7	0.635701	0.657771	1.75213		425.6	0.971193	0.181468
											410.8	0.636326	0.658865	1.75401		425.7	0.970547	0.181493
											410.9	0.636951	0.660044	1.75547		425.8	0.969875	0.181518
											411	0.637784	0.661138	1.75734		425.9	0.96918	0.181567
											411.1	0.638617	0.662233	1.75901		426	0.968484	0.181592
											411.2	0.63945	0.663411	1.76047		426.1	0.967788	0.181642
											411.3	0.640075	0.664506	1.76234		426.2	0.967141	0.181667
											411.4	0.6407	0.665516	1.7638		426.3	0.96647	0.181692
											411.5	0.641325	0.666695	1.76526		426.4	0.965799	0.181717
											411.6	0.642158	0.667789	1.76692		426.5	0.965128	0.181766
											411.7	0.642783	0.668884	1.76859		426.6	0.964457	0.181816
											411.8	0.643408	0.669978	1.77005		426.7	0.963861	0.181866
											411.9	0.644032	0.670988	1.7713		426.8	0.963214	0.18189
											412	0.644657	0.672083	1.77296		426.9	0.962543	0.18194
											412.1	0.645282	0.673177	1.77421		427	0.961872	0.18199
											412.2	0.645907	0.674272	1.77567		427.1	0.961201	0.18204
											412.3	0.646532	0.675282	1.77692		427.2	0.96058	0.182089
											412.4	0.646949	0.676376	1.77838		427.3	0.959909	0.182139
											412.5	0.647573	0.677471	1.77963		427.4	0.959213	0.182189
											412.6	0.648198	0.678565	1.78088		427.5	0.958517	0.182263
											412.7	0.648615	0.679576	1.78213		427.6	0.957821	0.182313
											412.8	0.64924	0.680586	1.78359		427.7	0.957199	0.182388
											412.9	0.650073	0.68168	1.78463		427.8	0.956479	0.182437
											413	0.650489	0.682691	1.78588		427.9	0.955758	0.182512
											413.1	0.651114	0.683785	1.78713		428	0.955012	0.182586
											413.2	0.651739	0.684711	1.78838		428.1	0.954291	0.182636
											413.3	0.652364	0.685637	1.78942		428.2	0.953595	0.182711
											413.4	0.652781	0.686732	1.79046		428.3	0.952825	0.182785
											413.5	0.653406	0.687742	1.79171		428.4	0.952104	0.182835
											413.6	0.65403	0.688668	1.79296		428.5	0.951333	0.18291
											413.7	0.654655	0.689594	1.79379		428.6	0.950613	0.182959
											413.8	0.655072	0.69052	1.79483		428.7	0.949892	0.183034
											413.9	0.655905	0.691531	1.79588		428.8	0.949121	0.183108
											414	0.65653	0.692457	1.79692		428.9	0.948326	0.183158
											414.1	0.656946	0.693299	1.79775		429	0.94758	0.183233
											414.2	0.657363	0.69414	1.79879		429.1	0.946835	0.183307
											414.3	0.657988	0.695067	1.79963		429.2	0.946114	0.183357
											414.4	0.658404	0.695908	1.80046		429.3	0.945319	0.183432
											414.5	0.658821	0.69675	1.80129		429.4	0.944548	0.183506
											414.6	0.659238	0.697508	1.80212		429.5	0.943753	0.183556
											414.7	0.659863	0.69835	1.80275		429.6	0.943007	0.183655
											414.8	0.660279	0.699192	1.80337		429.7	0.942236	0.18373
											414.9	0.660696	0.699949	1.804		429.8	0.941441	0.183804
											415	0.661112	0.700707	1.80462		429.9	0.940621	0.183904
											415.1	0.661321	0.701549	1.80525		430	0.939801	0.183978
											415.2	0.661737	0.702307	1.80567		430.1	0.939055	0.184078
											415.3	0.662362	0.703064	1.80608		430.2	0.93826	0.184152
											415.4	0.662779	0.703906	1.8065		430.3	0.937415	0.184252
											415.5	0.663195	0.70458	1.80692		430.4	0.936569	0.184351
											415.6	0.663403	0.705338	1.80733		430.5	0.935724	0.184451
											415.7	0.66382	0.706011	1.80754		430.6	0.934929	0.184525
											415.8	0.664028	0.706769	1.80796		430.7	0.934084	0.184625
											415.9	0.664445	0.707442	1.80817		430.8	0.933214	0.184724
											416	0.664861	0.708116	1.80858		430.9	0.932344	0.184823
											416.1	0.66507	0.708705	1.80879		431	0.931499	0.184948
											416.2	0.665278	0.709379	1.809		431.1	0.930704	0.185047
											416.3	0.665695	0.709968	1.80941		431.2	0.929834	0.185147
											416.4	0.665903	0.710557	1.80962		431.3	0.928964	0.185246
											416.5	0.666111	0.711231	1.81004		431.4	0.928119	0.18537
											416.6	0.66632	0.711736	1.81004		431.5	0.927298	0.18547
											416.7	0.666528	0.712241	1.81025		431.6	0.926429	0.185569
											416.8	0.666528	0.71283	1.81046		431.7	0.925534	0.185693
											416.9	0.666736	0.713251	1.81046		431.8	0.924689	0.185818
											417	0.666944	0.713757	1.81046		431.9	0.923819	0.185917
											417.1	0.667153	0.714177	1.81066		432	0.922999	0.186066
											417.2	0.667153	0.714683	1.81046		432.1	0.922129	0.18619
											417.3	0.667153	0.715104	1.81046		432.2	0.921234	0.186315
											417.4	0.667361	0.715524	1.81046		432.3	0.920364	0.186439
											417.5	0.667361	0.715945	1.81046		432.4	0.919519	0.186563
											417.6	0.667361	0.716366	1.81025		432.5	0.918699	0.186688
											417.7	0.667361	0.716703	1.81004		432.6	0.917804	0.186837
											417.8	0.667361	0.717124	1.80962		432.7	0.916909	0.186986
											417.9	0.667361	0.717461	1.80941		432.8	0.916014	0.187135
											418	0.667361	0.717798	1.809		432.9	0.915169	0.187259
											418.1	0.667361	0.718219	1.80858		433	0.914349	0.187408
											418.2	0.667361	0.718471	1.80817		433.1	0.913454	0.187582
											418.3	0.667361	0.718808	1.80775		433.2	0.912559	0.187756
											418.4	0.667361	0.71906	1.80712		433.3	0.911665	0.187905
											418.5	0.667153	0.719397	1.8065		433.4	0.910795	0.188079
											418.6	0.667153	0.71965	1.80587		433.5	0.90995	0.188253
											418.7	0.667153	0.719902	1.80525		433.6	0.90903	0.188427
											418.8	0.666944	0.720071	1.80442		433.7	0.90811	0.188601
											418.9	0.666944	0.720407	1.80379		433.8	0.907215	0.1888
											419	0.666944	0.720576	1.80296		433.9	0.906346	0.188974
											419.1	0.666736	0.720744	1.80212		434	0.905451	0.189148
											419.2	0.666528	0.720913	1.80129		434.1	0.904531	0.189322
											419.3	0.66632	0.721165	1.80025		434.2	0.903611	0.189546
											419.4	0.666111	0.721334	1.79942		434.3	0.902667	0.189745
											419.5	0.666111	0.721502	1.79838		434.4	0.901797	0.189919
											419.6	0.665903	0.721586	1.79733		434.5	0.900902	0.190118
											419.7	0.665695	0.721839	1.79608		434.6	0.899983	0.190316
											419.8	0.665278	0.721923	1.79504		434.7	0.899038	0.190515
											419.9	0.665278	0.722007	1.79379		434.8	0.898094	0.190689
											420	0.66507	0.722007	1.79254		434.9	0.897224	0.190913
											420.1	0.664861	0.722175	1.79129		435	0.896329	0.191087
											420.2	0.664653	0.722175	1.78984		435.1	0.895384	0.191286
											420.3	0.664237	0.722175	1.78838		435.2	0.89444	0.191534
											420.4	0.664028	0.72226	1.78692		435.3	0.89352	0.191733
											420.5	0.663612	0.722344	1.78546		435.4	0.892625	0.191907
											420.6	0.663612	0.72226	1.784		435.5	0.891681	0.192156
											420.7	0.663195	0.72226	1.78234		435.6	0.890736	0.192355
											420.8	0.662779	0.72226	1.78046		435.7	0.889742	0.192578
											420.9	0.662362	0.722175	1.77921		435.8	0.888773	0.192802
											421	0.661945	0.72226	1.77755		435.9	0.887853	0.193026
											421.1	0.661529	0.722175	1.77567		436	0.886859	0.193224
											421.2	0.661112	0.722091	1.77401		436.1	0.885865	0.193498
											421.3	0.660696	0.722007	1.77213		436.2	0.884846	0.193722
											421.4	0.660279	0.721923	1.77026		436.3	0.883827	0.193945
											421.5	0.659863	0.721839	1.76859		436.4	0.882857	0.194194
											421.6	0.659446	0.721839	1.76672		436.5	0.881813	0.194418
											421.7	0.659029	0.721755	1.76484		436.6	0.88077	0.194666
											421.8	0.658404	0.72167	1.76297		436.7	0.879726	0.194939
											421.9	0.657988	0.721586	1.7613		436.8	0.878657	0.195188
											422	0.657571	0.721502	1.75943		436.9	0.877663	0.195412
											422.1	0.657363	0.721418	1.75734		437	0.876594	0.19571
											422.2	0.656738	0.721334	1.75547		437.1	0.875525	0.195959
											422.3	0.656322	0.721249	1.75338		437.2	0.874431	0.196232
											422.4	0.655905	0.721081	1.75151		437.3	0.873388	0.196481
											422.5	0.65528	0.720997	1.74964		437.4	0.872368	0.196754
											422.6	0.654864	0.720913	1.74776		437.5	0.871275	0.197027
											422.7	0.654239	0.720828	1.74568		437.6	0.870181	0.197326
											422.8	0.653822	0.720744	1.7436		437.7	0.869162	0.197574
											422.9	0.653197	0.720576	1.74172		437.8	0.868093	0.197897
											423	0.652781	0.720407	1.73943		437.9	0.867	0.198171
											423.1	0.652364	0.720239	1.73735		438	0.865881	0.198469
											423.2	0.651739	0.720071	1.73506		438.1	0.864788	0.198767
											423.3	0.651114	0.719902	1.73297		438.2	0.863719	0.19909
											423.4	0.650489	0.719734	1.7311		438.3	0.86265	0.199389
											423.5	0.649865	0.719566	1.72881		438.4	0.861507	0.199712
											423.6	0.64924	0.719481	1.72652		438.5	0.860339	0.20001
											423.7	0.648615	0.719313	1.72402		438.6	0.859195	0.200333
											423.8	0.64799	0.719145	1.72172		438.7	0.858126	0.200631
											423.9	0.647782	0.718976	1.71964		438.8	0.856958	0.200954
											424	0.646949	0.718892	1.71714		438.9	0.85579	0.201327
											424.1	0.646324	0.718808	1.71464		439	0.854622	0.20165
											424.2	0.645699	0.71864	1.71214		439.1	0.853429	0.201998
											424.3	0.645074	0.718555	1.70985		439.2	0.85231	0.202321
											424.4	0.644657	0.718471	1.70756		439.3	0.851117	0.202669
											424.5	0.644032	0.718387	1.70506		439.4	0.849899	0.203017
											424.6	0.643408	0.718303	1.70256		439.5	0.848657	0.203365
											424.7	0.642783	0.718219	1.70006		439.6	0.847464	0.203713
											424.8	0.642158	0.718134	1.69777		439.7	0.846295	0.204061
											424.9	0.641741	0.71805	1.69548		439.8	0.845053	0.204409
											425	0.641116	0.717966	1.69298		439.9	0.843785	0.204782
											425.1	0.6407	0.717966	1.69027		440	0.842517	0.205155
											425.2	0.640075	0.717882	1.68798		440.1	0.841225	0.205528
											425.3	0.63945	0.717798	1.68548		440.2	0.840032	0.205851
											425.4	0.638825	0.717798	1.68298		440.3	0.838714	0.206249
											425.5	0.6382	0.717713	1.68048		440.4	0.837347	0.206621
											425.6	0.637576	0.717713	1.67798		440.5	0.836005	0.206994
											425.7	0.637159	0.717629	1.67569		440.6	0.834688	0.207367
											425.8	0.636742	0.717545	1.67319		440.7	0.833395	0.207715
											425.9	0.636117	0.717545	1.67069		440.8	0.832004	0.208113
											426	0.635493	0.717545	1.66819		440.9	0.830587	0.208486
											426.1	0.634868	0.717545	1.66549		441	0.82912	0.208883
											426.2	0.634451	0.717545	1.66319		441.1	0.827728	0.209256
											426.3	0.633826	0.717545	1.6607		441.2	0.826337	0.209604
											426.4	0.63341	0.717629	1.6582		441.3	0.824845	0.209977
											426.5	0.632993	0.717629	1.65549		441.4	0.823354	0.21035
											426.6	0.632577	0.717713	1.65299		441.5	0.821788	0.210747
											426.7	0.631952	0.717798	1.65049		441.6	0.820322	0.211145
											426.8	0.631535	0.717798	1.64799		441.7	0.818855	0.211518
											426.9	0.63091	0.717882	1.64549		441.8	0.81724	0.211916
											427	0.630494	0.717966	1.64278		441.9	0.815649	0.212313
											427.1	0.630077	0.71805	1.64007		442	0.813984	0.212711
											427.2	0.629452	0.718219	1.63778		442.1	0.812418	0.213084
											427.3	0.629036	0.718219	1.63508		442.2	0.810827	0.213481
											427.4	0.628827	0.718387	1.63258		442.3	0.809112	0.213904
											427.5	0.628202	0.718555	1.62987		442.4	0.807422	0.214327
											427.6	0.627786	0.718724	1.62737		442.5	0.805682	0.214724
											427.7	0.627369	0.718892	1.62487		442.6	0.804041	0.215122
											427.8	0.626953	0.71906	1.62216		442.7	0.802326	0.21552
											427.9	0.626536	0.719313	1.61945		442.8	0.800537	0.215917
											428	0.62612	0.719481	1.61695		442.9	0.798747	0.21634
											428.1	0.625703	0.719734	1.61425		443	0.796908	0.216762
											428.2	0.625286	0.719987	1.61175		443.1	0.795193	0.21716
											428.3	0.624662	0.720239	1.60904		443.2	0.793379	0.217583
											428.4	0.624245	0.720407	1.60633		443.3	0.79149	0.21798
											428.5	0.623828	0.720744	1.60362		443.4	0.789601	0.218428
											428.6	0.623412	0.720997	1.60092		443.5	0.787662	0.218875
											428.7	0.622995	0.721249	1.598		443.6	0.785847	0.219248
											428.8	0.622579	0.721586	1.59508		443.7	0.783934	0.219695
											428.9	0.622162	0.721755	1.59217		443.8	0.781945	0.220118
											429	0.621745	0.722091	1.58946		443.9	0.779982	0.220565
											429.1	0.621329	0.722344	1.58654		444	0.778117	0.220938
											429.2	0.620912	0.722681	1.58384		444.1	0.776079	0.22141
											429.3	0.620496	0.722933	1.58092		444.2	0.774016	0.221833
											429.4	0.620079	0.72327	1.57801		444.3	0.771904	0.222305
											429.5	0.619663	0.723522	1.57509		444.4	0.76989	0.222703
											429.6	0.619246	0.723775	1.57217		444.5	0.767927	0.223125
											429.7	0.618829	0.724112	1.56926		444.6	0.765764	0.223573
											429.8	0.618413	0.724449	1.56613		444.7	0.763627	0.22402
											429.9	0.617996	0.724701	1.56322		444.8	0.76144	0.224492
											430	0.61758	0.724954	1.56009		444.9	0.759327	0.224915
											430.1	0.617163	0.72529	1.55738		445	0.757289	0.225313
											430.2	0.616747	0.725627	1.55426		445.1	0.755052	0.225785
											430.3	0.616122	0.726048	1.55134		445.2	0.75284	0.226232
											430.4	0.615705	0.726385	1.54822		445.3	0.750578	0.226729
											430.5	0.615288	0.726722	1.5451		445.4	0.74844	0.227152
											430.6	0.61508	0.727058	1.54218		445.5	0.746278	0.227574
											430.7	0.614664	0.727395	1.53905		445.6	0.743991	0.228071
											430.8	0.614247	0.727816	1.53593		445.7	0.741705	0.228544
											430.9	0.614039	0.728153	1.53281		445.8	0.739393	0.229016
											431	0.613414	0.72849	1.52968		445.9	0.737206	0.229488
											431.1	0.613206	0.728911	1.52676		446	0.734969	0.229936
											431.2	0.612789	0.729247	1.52364		446.1	0.732632	0.230408
											431.3	0.612581	0.729668	1.52031		446.2	0.730271	0.23093
											431.4	0.612372	0.730089	1.51718		446.3	0.727885	0.231402
											431.5	0.611956	0.730426	1.51406		446.4	0.725648	0.231874
											431.6	0.611539	0.730763	1.51073		446.5	0.723312	0.232371
											431.7	0.611331	0.731184	1.50739		446.6	0.720926	0.232869
											431.8	0.610914	0.731605	1.50406		446.7	0.718465	0.233366
											431.9	0.610706	0.732026	1.50094		446.8	0.716029	0.233888
											432	0.61029	0.732447	1.49761		446.9	0.713742	0.234335
											432.1	0.610081	0.732783	1.49406		447	0.711331	0.234832
											432.2	0.609665	0.733204	1.49073		447.1	0.708846	0.235354
											432.3	0.609456	0.733625	1.48719		447.2	0.706311	0.235851
											432.4	0.60904	0.73413	1.48386		447.3	0.7038	0.236348
											432.5	0.608623	0.734551	1.48053		447.4	0.701489	0.236821
											432.6	0.608415	0.735056	1.47698		447.5	0.698978	0.237318
											432.7	0.607998	0.735477	1.47344		447.6	0.696443	0.237815
											432.8	0.60779	0.735982	1.4699		447.7	0.693883	0.238337
											432.9	0.607373	0.736403	1.46636		447.8	0.691348	0.238859
											433	0.607165	0.736909	1.46303		447.9	0.688962	0.239306
											433.1	0.606749	0.737414	1.45907		448	0.686427	0.239828
											433.2	0.60654	0.738003	1.45553		448.1	0.683817	0.24035
											433.3	0.606332	0.738424	1.45178		448.2	0.681232	0.240872
											433.4	0.605707	0.738929	1.44824		448.3	0.678672	0.241394
											433.5	0.605499	0.739434	1.44491		448.4	0.676261	0.241891
											433.6	0.605291	0.740024	1.44116		448.5	0.673676	0.242413
											433.7	0.604874	0.740529	1.43741		448.6	0.671041	0.242935
											433.8	0.604666	0.741118	1.43366		448.7	0.668431	0.243507
											433.9	0.604457	0.741539	1.43033		448.8	0.665846	0.244029
											434	0.604041	0.742044	1.42679		448.9	0.663411	0.244526
											434.1	0.603833	0.742549	1.42283		449	0.660751	0.245097
											434.2	0.603416	0.743054	1.41908		449.1	0.658116	0.245619
											434.3	0.602999	0.74356	1.41554		449.2	0.655432	0.246166
											434.4	0.602791	0.744065	1.412		449.3	0.652872	0.246713
											434.5	0.602583	0.74457	1.40846		449.4	0.650386	0.247235
											434.6	0.602166	0.744991	1.40471		449.5	0.647727	0.247782
											434.7	0.60175	0.745496	1.40075		449.6	0.645043	0.248353
											434.8	0.601333	0.746085	1.39679		449.7	0.642383	0.248925
											434.9	0.601125	0.746506	1.39325		449.8	0.639798	0.249447
											435	0.600916	0.747011	1.3895		449.9	0.637313	0.250019
											435.1	0.600292	0.747516	1.38575		450	0.634653	0.250565
											435.2	0.600083	0.748022	1.3818		450.1	0.632192	0.251087
											435.3	0.599458	0.748527	1.37784		450.2	0.629632	0.251684
											435.4	0.59925	0.748948	1.37409		450.3	0.627072	0.252231
											435.5	0.598834	0.749369	1.37034		450.4	0.624636	0.252753
											435.6	0.598417	0.749874	1.36638		450.5	0.622201	0.253324
											435.7	0.598	0.750379	1.36242		450.6	0.619616	0.253896
											435.8	0.597584	0.750884	1.35847		450.7	0.61713	0.254443
											435.9	0.597167	0.751389	1.35493		450.8	0.614645	0.255039
											436	0.596959	0.751894	1.35118		450.9	0.612085	0.255611
											436.1	0.596334	0.752399	1.34701		451	0.609699	0.256158
											436.2	0.595918	0.752989	1.34305		451.1	0.607337	0.25673
											436.3	0.595293	0.753494	1.3393		451.2	0.604852	0.257301
											436.4	0.594876	0.753999	1.33576		451.3	0.602366	0.257873
											436.5	0.594251	0.754588	1.3316		451.4	0.600005	0.258445
											436.6	0.593835	0.755178	1.32785		451.5	0.597669	0.258991
											436.7	0.59321	0.755767	1.32389		451.6	0.595158	0.259613
											436.8	0.592793	0.75644	1.31993		451.7	0.592747	0.260184
											436.9	0.592377	0.756946	1.31639		451.8	0.590361	0.260756
											437	0.591752	0.757619	1.31244		451.9	0.587876	0.261377
											437.1	0.591335	0.758208	1.30848		452	0.585564	0.261924
											437.2	0.59071	0.758882	1.30452		452.1	0.583253	0.262521
											437.3	0.590294	0.759555	1.30077		452.2	0.580866	0.263092
											437.4	0.589877	0.760145	1.29702		452.3	0.578406	0.263714
											437.5	0.589252	0.760818	1.29306		452.4	0.576119	0.264286
											437.6	0.588836	0.761408	1.28911		452.5	0.573808	0.264857
											437.7	0.588419	0.762081	1.28536		452.6	0.571397	0.265454
											437.8	0.587794	0.76267	1.2814		452.7	0.569035	0.266075
											437.9	0.587169	0.763344	1.27744		452.8	0.566699	0.266647
											438	0.586544	0.764018	1.27348		452.9	0.564213	0.267268
											438.1	0.586128	0.764691	1.26932		453	0.561927	0.26784
											438.2	0.585711	0.765365	1.26557		453.1	0.55964	0.268412
											438.3	0.584878	0.766038	1.26182		453.2	0.557279	0.268983
											438.4	0.584462	0.766712	1.25765		453.3	0.554868	0.26958
											438.5	0.583837	0.767469	1.2537		453.4	0.552606	0.270127
											438.6	0.58342	0.768143	1.24974		453.5	0.550319	0.270673
											438.7	0.582795	0.7689	1.24578		453.6	0.547958	0.271245
											438.8	0.58217	0.769574	1.24182		453.7	0.545572	0.271817
											438.9	0.581754	0.770332	1.23766		453.8	0.54331	0.272363
											439	0.580921	0.771174	1.2337		453.9	0.54085	0.27291
											439.1	0.580504	0.771931	1.22954		454	0.538613	0.273457
											439.2	0.580087	0.772689	1.22599		454.1	0.536376	0.273954
											439.3	0.579463	0.773447	1.22183		454.2	0.534064	0.274501
											439.4	0.579046	0.774289	1.21787		454.3	0.531678	0.275073
											439.5	0.578421	0.77513	1.2135		454.4	0.529466	0.275545
											439.6	0.577796	0.775888	1.20954		454.5	0.527229	0.276067
											439.7	0.57738	0.77673	1.20558		454.6	0.524917	0.276614
											439.8	0.576963	0.777488	1.20162		454.7	0.522581	0.277111
											439.9	0.576547	0.77833	1.19746		454.8	0.520344	0.277633
											440	0.575922	0.779172	1.19329		454.9	0.517958	0.278155
											440.1	0.575505	0.780013	1.18934		455	0.515721	0.278652
											440.2	0.575089	0.780771	1.18559		455.1	0.513484	0.279124
											440.3	0.574464	0.781697	1.18163		455.2	0.511247	0.279621
											440.4	0.574047	0.782539	1.17725		455.3	0.508861	0.280143
											440.5	0.573422	0.783465	1.17309		455.4	0.506674	0.280566
											440.6	0.572797	0.784307	1.16934		455.5	0.504462	0.281038
											440.7	0.572381	0.785065	1.16538		455.6	0.502175	0.28151
											440.8	0.571964	0.785991	1.16142		455.7	0.499814	0.281982
											440.9	0.571548	0.786917	1.15726		455.8	0.497626	0.282405
											441	0.570923	0.787843	1.15309		455.9	0.495265	0.282828
											441.1	0.570506	0.788769	1.14914		456	0.493028	0.28325
											441.2	0.57009	0.789695	1.14518		456.1	0.490841	0.283673
											441.3	0.569673	0.790706	1.14122		456.2	0.488629	0.28407
											441.4	0.569256	0.791632	1.13705		456.3	0.486292	0.284493
											441.5	0.568632	0.792642	1.13268		456.4	0.48408	0.284866
											441.6	0.568215	0.793568	1.12893		456.5	0.481918	0.285263
											441.7	0.567798	0.794578	1.12497		456.6	0.479706	0.285636
											441.8	0.567382	0.795673	1.12081		456.7	0.477394	0.285984
											441.9	0.566965	0.796683	1.11685		456.8	0.475232	0.286357
											442	0.566549	0.797693	1.11248		456.9	0.472945	0.286705
											442.1	0.565924	0.798788	1.10873		457	0.470733	0.287078
											442.2	0.565715	0.799798	1.10477		457.1	0.46862	0.287401
											442.3	0.565299	0.800892	1.1006		457.2	0.466483	0.287724
											442.4	0.564882	0.802071	1.09665		457.3	0.464196	0.288072
											442.5	0.564466	0.803081	1.09227		457.4	0.462059	0.288395
											442.6	0.564049	0.804176	1.08873		457.5	0.459971	0.288693
											442.7	0.563633	0.80527	1.08457		457.6	0.457833	0.289016
											442.8	0.563216	0.806449	1.0804		457.7	0.455571	0.289364
											442.9	0.563008	0.807543	1.07644		457.8	0.453483	0.289638
											443	0.562383	0.808722	1.07228		457.9	0.451271	0.289936
											443.1	0.562175	0.809816	1.06853		458	0.449134	0.290234
											443.2	0.561758	0.810911	1.06457		458.1	0.447046	0.290508
											443.3	0.56155	0.81209	1.0604		458.2	0.444983	0.290781
											443.4	0.560925	0.813268	1.05645		458.3	0.442771	0.291055
											443.5	0.560717	0.814363	1.05228		458.4	0.440658	0.291328
											443.6	0.560508	0.815541	1.04832		458.5	0.438595	0.291577
											443.7	0.5603	0.81672	1.04437		458.6	0.436557	0.291825
											443.8	0.559883	0.817899	1.0402		458.7	0.43432	0.292099
											443.9	0.559675	0.819077	1.03603		458.8	0.432257	0.292322
											444	0.559467	0.820172	1.03228		458.9	0.430144	0.292596
											444.1	0.559258	0.821435	1.02812		459	0.428007	0.292819
											444.2	0.558842	0.822782	1.02374		459.1	0.425994	0.293043
											444.3	0.558842	0.82396	1.01979		459.2	0.423955	0.293242
											444.4	0.558634	0.825223	1.01562		459.3	0.421818	0.29349
											444.5	0.558425	0.826402	1.01166		459.4	0.419755	0.293689
											444.6	0.558217	0.827833	1.00771		459.5	0.417717	0.293888
											444.7	0.558217	0.829096	1.00354		459.6	0.415753	0.294112
											444.8	0.558009	0.830527	0.999375		459.7	0.413566	0.294311
											444.9	0.5578	0.831874	0.995418		459.8	0.411578	0.294485
											445	0.5578	0.833221	0.991668		459.9	0.409515	0.294659
											445.1	0.557592	0.834652	0.987294		460	0.407402	0.294833
											445.2	0.557592	0.836168	0.983337		460.1	0.405463	0.294982
											445.3	0.557592	0.837683	0.979171		460.2	0.403475	0.295156
											445.4	0.557592	0.839199	0.975213		460.3	0.401412	0.295305
											445.5	0.557592	0.84063	0.971256		460.4	0.399374	0.295454
											445.6	0.557592	0.842229	0.967298		460.5	0.397435	0.295578
											445.7	0.557592	0.843745	0.963133		460.6	0.395521	0.295727
											445.8	0.557592	0.845429	0.958967		460.7	0.393408	0.295852
											445.9	0.5578	0.846944	0.955218		460.8	0.391445	0.296001
											446	0.5578	0.848459	0.95126		460.9	0.389481	0.2961
											446.1	0.5578	0.850143	0.947094		461	0.387418	0.296249
											446.2	0.558009	0.851743	0.943345		461.1	0.385504	0.296349
											446.3	0.558009	0.853427	0.939179		461.2	0.383591	0.296448
											446.4	0.558217	0.855026	0.93543		461.3	0.381602	0.296548
											446.5	0.558425	0.856626	0.931473		461.4	0.379564	0.296672
											446.6	0.558634	0.858394	0.927723		461.5	0.377675	0.296746
											446.7	0.558842	0.860077	0.923558		461.6	0.375786	0.296846
											446.8	0.55905	0.861845	0.9196		461.7	0.373773	0.296945
											446.9	0.559258	0.863529	0.916059		461.8	0.371784	0.297045
											447	0.559258	0.865213	0.91231		461.9	0.369871	0.297119
											447.1	0.559675	0.867065	0.908352		462	0.367857	0.297219
											447.2	0.559675	0.868917	0.904395		462.1	0.365993	0.297268
											447.3	0.560092	0.870685	0.900646		462.2	0.364129	0.297368
											447.4	0.5603	0.872453	0.897105		462.3	0.362165	0.297442
											447.5	0.560508	0.874305	0.893356		462.4	0.360202	0.297517
											447.6	0.560717	0.876242	0.889606		462.5	0.358387	0.297616
											447.7	0.561133	0.878262	0.885649		462.6	0.356548	0.297666
											447.8	0.561341	0.880199	0.882108		462.7	0.354634	0.297766
											447.9	0.56155	0.881967	0.878567		462.8	0.352745	0.29784
											448	0.561758	0.884071	0.875026		462.9	0.350931	0.297915
											448.1	0.562175	0.886092	0.871277		463	0.349141	0.297989
											448.2	0.562383	0.888197	0.867528		463.1	0.347227	0.298089
											448.3	0.562799	0.890301	0.863987		463.2	0.345413	0.298163
											448.4	0.563216	0.892238	0.860446		463.3	0.343599	0.298263
											448.5	0.563633	0.894342	0.856905		463.4	0.341734	0.298362
											448.6	0.563841	0.896531	0.853572		463.5	0.340019	0.298437
											448.7	0.564466	0.89872	0.849823		463.6	0.338304	0.298561
											448.8	0.564674	0.900825	0.84649		463.7	0.336515	0.29866
											448.9	0.565091	0.90293	0.843158		463.8	0.334725	0.298785
											449	0.565507	0.905203	0.839617		463.9	0.333035	0.298909
											449.1	0.565924	0.907476	0.836076		464	0.331345	0.299008
											449.2	0.566549	0.909749	0.832743		464.1	0.32958	0.299133
											449.3	0.566757	0.912022	0.829202		464.2	0.32789	0.299257
											449.4	0.567174	0.914211	0.826078		464.3	0.3262	0.299406
											449.5	0.567798	0.916568	0.822745		464.4	0.32446	0.299555
											449.6	0.568215	0.918926	0.819413		464.5	0.322869	0.299679
											449.7	0.56884	0.921451	0.815872		464.6	0.321279	0.299828
											449.8	0.569256	0.923809	0.812747		464.7	0.319613	0.299978
											449.9	0.569673	0.926082	0.809623		464.8	0.317948	0.300152
											450	0.570506	0.928692	0.806499		464.9	0.316382	0.300301
											450.1	0.570923	0.930965	0.803583		465	0.314816	0.300475
											450.2	0.571548	0.93349	0.800458		465.1	0.313201	0.300649
											450.3	0.572172	0.935932	0.797334		465.2	0.31161	0.300823
											450.4	0.572797	0.938373	0.794418		465.3	0.310094	0.301022
											450.5	0.573214	0.940815	0.791502		465.4	0.308453	0.30122
											450.6	0.574047	0.943509	0.788377		465.5	0.306962	0.301419
											450.7	0.574464	0.946119	0.785461		465.6	0.305495	0.301618
											450.8	0.575089	0.948645	0.782545		465.7	0.304004	0.301842
											450.9	0.575922	0.951339	0.779421		465.8	0.302438	0.302065
											451	0.576338	0.953948	0.776921		465.9	0.301022	0.302289
											451.1	0.577171	0.956558	0.774214		466	0.299605	0.302513
											451.2	0.577796	0.959337	0.771298		466.1	0.298138	0.302737
											451.3	0.578629	0.962031	0.768382		466.2	0.296672	0.30301
											451.4	0.579046	0.964641	0.765674		466.3	0.29528	0.303234
											451.5	0.579671	0.967335	0.763174		466.4	0.293838	0.303507
											451.6	0.580504	0.970197	0.760258		466.5	0.292446	0.303756
											451.7	0.581129	0.972891	0.757759		466.6	0.291129	0.304029
											451.8	0.581962	0.975753	0.755259		466.7	0.289762	0.304278
											451.9	0.582587	0.978616	0.752343		466.8	0.28837	0.304576
											452	0.58342	0.981226	0.749844		466.9	0.287078	0.304824
											452.1	0.584045	0.984004	0.747344		467	0.285785	0.305123
											452.2	0.584878	0.986866	0.744845		467.1	0.284468	0.305421
											452.3	0.585503	0.989729	0.742345		467.2	0.283101	0.305744
											452.4	0.586336	0.992507	0.739846		467.3	0.281858	0.306042
											452.5	0.586753	0.995201	0.737346		467.4	0.280491	0.306365
											452.6	0.587586	0.998232	0.734847		467.5	0.279248	0.306713
											452.7	0.588211	1.00109	0.732556		467.6	0.277981	0.307012
											452.8	0.589044	1.00396	0.730056		467.7	0.276763	0.30736
											452.9	0.589669	1.0069	0.727557		467.8	0.275446	0.307708
											453	0.590502	1.00968	0.725266		467.9	0.274252	0.308031
											453.1	0.591127	1.01254	0.723183		468	0.273035	0.308379
											453.2	0.59196	1.01541	0.720683		468.1	0.271817	0.308727
											453.3	0.592585	1.01844	0.718392		468.2	0.270549	0.309099
											453.4	0.59321	1.0213	0.716101		468.3	0.269381	0.309447
											453.5	0.594043	1.02408	0.714018		468.4	0.268138	0.309845
											453.6	0.594668	1.02711	0.711727		468.5	0.26697	0.310193
											453.7	0.595293	1.03006	0.709436		468.6	0.265827	0.310541
											453.8	0.596126	1.03292	0.707353		468.7	0.264683	0.310939
											453.9	0.596751	1.03595	0.704853		468.8	0.263465	0.311312
											454	0.597376	1.03881	0.702979		468.9	0.262347	0.311709
											454.1	0.598	1.04159	0.700687		469	0.261253	0.312057
											454.2	0.598625	1.04454	0.698604		469.1	0.260135	0.312455
											454.3	0.599458	1.04757	0.696313		469.2	0.258991	0.312877
											454.4	0.599875	1.05026	0.69423		469.3	0.257923	0.31325
											454.5	0.600708	1.05312	0.692147		469.4	0.256779	0.313673
											454.6	0.601333	1.05607	0.689856		469.5	0.25571	0.314071
											454.7	0.601958	1.05893	0.687773		469.6	0.254667	0.314468
											454.8	0.602791	1.06171	0.685899		469.7	0.253623	0.314866
											454.9	0.603208	1.06466	0.683399		469.8	0.252529	0.315313
											455	0.603833	1.06735	0.681525		469.9	0.251485	0.315736
											455.1	0.604666	1.07004	0.679233		470	0.250491	0.316158
											455.2	0.605291	1.07282	0.677151		470.1	0.249447	0.316581
											455.3	0.605915	1.07569	0.675068		470.2	0.248403	0.317028
											455.4	0.60654	1.0783	0.672985		470.3	0.247409	0.317476
											455.5	0.607165	1.08091	0.670902		470.4	0.246365	0.317923
											455.6	0.60779	1.0836	0.669027		470.5	0.245396	0.318395
											455.7	0.608415	1.08638	0.666736		470.6	0.244426	0.318818
											455.8	0.60904	1.0889	0.664653		470.7	0.243457	0.319265
											455.9	0.609456	1.0916	0.662362		470.8	0.242438	0.319762
											456	0.610081	1.09421	0.660279		470.9	0.241468	0.320235
											456.1	0.610498	1.09657	0.658404		471	0.240574	0.320682
											456.2	0.611123	1.09901	0.656322		471.1	0.239629	0.321154
											456.3	0.611539	1.1017	0.65403		471.2	0.238635	0.321676
											456.4	0.612164	1.10406	0.651948		471.3	0.237715	0.322148
											456.5	0.612789	1.1065	0.650073		471.4	0.236771	0.32267
											456.6	0.613206	1.10894	0.647782		471.5	0.235826	0.323168
											456.7	0.61383	1.11138	0.645491		471.6	0.234956	0.323665
											456.8	0.614247	1.11374	0.643616		471.7	0.234062	0.324137
											456.9	0.614664	1.11618	0.641325		471.8	0.233167	0.324709
											457	0.615288	1.11845	0.639242		471.9	0.232272	0.325231
											457.1	0.615705	1.12073	0.636951		472	0.231427	0.325728
											457.2	0.61633	1.12292	0.634868		472.1	0.230582	0.32625
											457.3	0.616747	1.12536	0.632785		472.2	0.229662	0.326846
											457.4	0.617163	1.12755	0.630702		472.3	0.228842	0.327368
											457.5	0.617788	1.12965	0.628619		472.4	0.227972	0.327915
											457.6	0.618413	1.13184	0.626536		472.5	0.227127	0.328462
											457.7	0.618829	1.13411	0.624245		472.6	0.226307	0.329033
											457.8	0.619246	1.1363	0.622162		472.7	0.225511	0.329555
											457.9	0.619663	1.13841	0.619871		472.8	0.224691	0.330127
											458	0.620496	1.14051	0.617788		472.9	0.223871	0.330699
											458.1	0.620912	1.14253	0.615705		473	0.223076	0.33127
											458.2	0.621329	1.14455	0.613622		473.1	0.222305	0.331817
											458.3	0.621954	1.14657	0.611539		473.2	0.221485	0.332414
											458.4	0.62237	1.14868	0.609456		473.3	0.220714	0.332985
											458.5	0.622787	1.15061	0.607373		473.4	0.219944	0.333582
											458.6	0.623412	1.15247	0.605291		473.5	0.219148	0.334178
											458.7	0.62362	1.15449	0.602999		473.6	0.218403	0.33475
											458.8	0.624245	1.15642	0.601125		473.7	0.217657	0.335322
											458.9	0.624662	1.15836	0.599042		473.8	0.216887	0.335918
											459	0.625286	1.16021	0.596751		473.9	0.216141	0.336565
											459.1	0.625495	1.16206	0.594668		474	0.21542	0.337136
											459.2	0.62612	1.16383	0.592793		474.1	0.214699	0.337733
											459.3	0.626328	1.16568	0.590502		474.2	0.213954	0.338379
											459.4	0.626953	1.16754	0.588627		474.3	0.213233	0.339
											459.5	0.627161	1.16922	0.586544		474.4	0.212512	0.339622
											459.6	0.627786	1.17099	0.584462		474.5	0.211766	0.340293
											459.7	0.627994	1.17276	0.582379		474.6	0.211095	0.340914
											459.8	0.628411	1.17444	0.580296		474.7	0.210424	0.341536
											459.9	0.628827	1.17621	0.578421		474.8	0.209728	0.342182
											460	0.629244	1.17789	0.57613		474.9	0.209032	0.342853
											460.1	0.62966	1.17949	0.574255		475	0.208386	0.343474
											460.2	0.629869	1.18109	0.572172		475.1	0.20769	0.344145
											460.3	0.630494	1.18277	0.570298		475.2	0.207019	0.344841
											460.4	0.630702	1.18437	0.568215		475.3	0.206323	0.345537
											460.5	0.631119	1.18589	0.566132		475.4	0.205652	0.346233
											460.6	0.631535	1.18732	0.564257		475.5	0.204981	0.346929
											460.7	0.631743	1.18901	0.561966		475.6	0.20431	0.347625
											460.8	0.63216	1.19044	0.559883		475.7	0.203664	0.348296
											460.9	0.632577	1.19195	0.5578		475.8	0.203017	0.349017
											461	0.632785	1.19347	0.555509		475.9	0.202346	0.349738
											461.1	0.633201	1.1949	0.553635		476	0.201725	0.350434
											461.2	0.633618	1.19625	0.551552		476.1	0.201079	0.35113
											461.3	0.633826	1.19768	0.549469		476.2	0.200457	0.35185
											461.4	0.634035	1.19911	0.547178		476.3	0.199836	0.352546
											461.5	0.634451	1.20037	0.545095		476.4	0.199239	0.353267
											461.6	0.634868	1.20172	0.543012		476.5	0.198618	0.353963
											461.7	0.635076	1.20306	0.540721		476.6	0.198022	0.354684
											461.8	0.635284	1.20441	0.538846		476.7	0.197425	0.355405
											461.9	0.635701	1.20576	0.536555		476.8	0.196828	0.356126
											462	0.636117	1.20711	0.534472		476.9	0.196232	0.356822
											462.1	0.636117	1.20837	0.532181		477	0.19566	0.357517
											462.2	0.636534	1.20972	0.530306		477.1	0.195089	0.358213
											462.3	0.636951	1.21089	0.528015		477.2	0.194517	0.358909
											462.4	0.636951	1.21224	0.525932		477.3	0.193945	0.35958
											462.5	0.637367	1.2135	0.524057		477.4	0.193398	0.360276
											462.6	0.637576	1.21468	0.521975		477.5	0.192827	0.360947
											462.7	0.637992	1.21595	0.519892		477.6	0.19228	0.361619
											462.8	0.637992	1.21729	0.5176		477.7	0.191758	0.362265
											462.9	0.638409	1.21839	0.515726		477.8	0.191211	0.362936
											463	0.638617	1.21965	0.513643		477.9	0.190689	0.363582
											463.1	0.639034	1.22091	0.511352		478	0.190142	0.364228
											463.2	0.639242	1.22209	0.509269		478.1	0.18967	0.364825
											463.3	0.63945	1.22335	0.507186		478.2	0.189148	0.365446
											463.4	0.639867	1.2247	0.504895		478.3	0.188651	0.366093
											463.5	0.640283	1.22588	0.50302		478.4	0.188129	0.366714
											463.6	0.640283	1.22714	0.500937		478.5	0.187632	0.36731
											463.7	0.6407	1.22849	0.498854		478.6	0.18711	0.367932
											463.8	0.641116	1.22984	0.496563		478.7	0.186613	0.368528
											463.9	0.641325	1.2311	0.494689		478.8	0.186116	0.369125
											464	0.641741	1.23236	0.492606		478.9	0.185594	0.369721
											464.1	0.64195	1.23379	0.490523		479	0.185097	0.370293
											464.2	0.642366	1.23514	0.48844		479.1	0.1846	0.370865
											464.3	0.642574	1.23649	0.486357		479.2	0.184103	0.371436
											464.4	0.642991	1.238	0.484274		479.3	0.183605	0.371983
											464.5	0.643408	1.23935	0.4824		479.4	0.183133	0.372505
											464.6	0.643616	1.2407	0.480525		479.5	0.182636	0.373027
											464.7	0.644032	1.24221	0.478442		479.6	0.182164	0.373549
											464.8	0.644449	1.24356	0.476359		479.7	0.181667	0.374071
											464.9	0.644449	1.24499	0.474484		479.8	0.181195	0.374568
											465	0.644866	1.24642	0.47261		479.9	0.180722	0.37509
											465.1	0.645074	1.24785	0.470735		480	0.18025	0.375562
											465.2	0.645491	1.24945	0.468652		480.1	0.179778	0.376059
											465.3	0.645907	1.2508	0.466778		480.2	0.179306	0.376532
											465.4	0.646115	1.2524	0.464695		480.3	0.178858	0.376979
											465.5	0.646532	1.254	0.463029		480.4	0.178386	0.377451
											465.6	0.646949	1.25543	0.460946		480.5	0.177939	0.377899
											465.7	0.647157	1.25703	0.459071		480.6	0.177491	0.378346
											465.8	0.647573	1.25863	0.457196		480.7	0.177044	0.378769
											465.9	0.648198	1.26023	0.455322		480.8	0.176596	0.379216
											466	0.648407	1.26183	0.453447		480.9	0.176149	0.379614
											466.1	0.648823	1.26351	0.451573		481	0.175702	0.379987
											466.2	0.649448	1.26528	0.449698		481.1	0.175279	0.380384
											466.3	0.649656	1.26688	0.448032		481.2	0.174832	0.380757
											466.4	0.650281	1.26873	0.446157		481.3	0.174409	0.38113
											466.5	0.650906	1.27042	0.444074		481.4	0.173987	0.381478
											466.6	0.651114	1.27218	0.442408		481.5	0.173539	0.381826
											466.7	0.651739	1.27395	0.440533		481.6	0.173117	0.382149
											466.8	0.652156	1.27589	0.438867		481.7	0.172694	0.382447
											466.9	0.652781	1.27766	0.436992		481.8	0.172272	0.382696
											467	0.653406	1.27951	0.435118		481.9	0.171849	0.382969
											467.1	0.653822	1.28136	0.433451		482	0.171426	0.383218
											467.2	0.654447	1.2833	0.431577		482.1	0.171004	0.383466
											467.3	0.654864	1.28515	0.42991		482.2	0.170581	0.38369
											467.4	0.655488	1.28717	0.428036		482.3	0.170184	0.383914
											467.5	0.655905	1.28911	0.42637		482.4	0.169761	0.384088
											467.6	0.65653	1.29096	0.424703		482.5	0.169339	0.384287
											467.7	0.656946	1.29289	0.423037		482.6	0.168916	0.384411
											467.8	0.657571	1.29492	0.421162		482.7	0.168518	0.38456
											467.9	0.657988	1.29677	0.419496		482.8	0.168096	0.384709
											468	0.658613	1.29879	0.41783		482.9	0.167673	0.384833
											468.1	0.659029	1.30072	0.416163		483	0.167251	0.384933
											468.2	0.659863	1.30283	0.414497		483.1	0.166853	0.385007
											468.3	0.660279	1.30476	0.412831		483.2	0.166431	0.385057
											468.4	0.660904	1.30687	0.410956		483.3	0.166058	0.385107
											468.5	0.661321	1.30889	0.409498		483.4	0.165635	0.385156
											468.6	0.661737	1.31091	0.40804		483.5	0.165213	0.385156
											468.7	0.66257	1.31293	0.406374		483.6	0.164815	0.385156
											468.8	0.662987	1.31512	0.404707		483.7	0.164392	0.385107
											468.9	0.663612	1.31714	0.403249		483.8	0.16397	0.385082
											469	0.664237	1.31925	0.401583		483.9	0.163547	0.385007
											469.1	0.664653	1.32135	0.400125		484	0.163125	0.384933
											469.2	0.665486	1.32354	0.398667		484.1	0.162702	0.384833
											469.3	0.665903	1.32556	0.397001		484.2	0.16228	0.384709
											469.4	0.666736	1.32792	0.395543		484.3	0.161882	0.384585
											469.5	0.667153	1.33002	0.394085		484.4	0.161459	0.384461
											469.6	0.667569	1.33213	0.392418		484.5	0.161037	0.384262
											469.7	0.668402	1.33423	0.39096		484.6	0.160614	0.384088
											469.8	0.669027	1.3365	0.389294		484.7	0.160192	0.383914
											469.9	0.669444	1.33869	0.387836		484.8	0.159769	0.38369
											470	0.670069	1.3408	0.386378		484.9	0.159322	0.383466
											470.1	0.670902	1.34299	0.38492		485	0.158899	0.383193
											470.2	0.671527	1.34534	0.383462		485.1	0.158477	0.382944
											470.3	0.671943	1.34745	0.381795		485.2	0.158029	0.382646
											470.4	0.672777	1.34989	0.380546		485.3	0.157607	0.382348
											470.5	0.673401	1.35216	0.378879		485.4	0.157184	0.382
											470.6	0.674026	1.35435	0.37763		485.5	0.156737	0.381677
											470.7	0.674651	1.35663	0.376172		485.6	0.156314	0.381329
											470.8	0.675484	1.35898	0.374714		485.7	0.155867	0.380931
											470.9	0.676109	1.36142	0.373256		485.8	0.155445	0.380533
											471	0.676734	1.3637	0.372006		485.9	0.155022	0.380111
											471.1	0.677359	1.36597	0.370756		486	0.154575	0.379688
											471.2	0.6784	1.3685	0.369298		486.1	0.154152	0.379241
											471.3	0.679025	1.37085	0.368048		486.2	0.15373	0.378794
											471.4	0.67965	1.37346	0.36659		486.3	0.153307	0.378321
											471.5	0.680483	1.3759	0.365341		486.4	0.15286	0.377824
											471.6	0.681316	1.37835	0.364091		486.5	0.152437	0.377327
											471.7	0.68215	1.38079	0.362841		486.6	0.152015	0.37683
											471.8	0.682983	1.3834	0.361591		486.7	0.151592	0.376283
											471.9	0.683816	1.38592	0.360342		486.8	0.151194	0.375761
											472	0.684857	1.38845	0.3593		486.9	0.150747	0.375239
											472.1	0.68569	1.39106	0.357842		487	0.150324	0.374692
											472.2	0.686732	1.39384	0.356801		487.1	0.149902	0.374096
											472.3	0.687565	1.39645	0.355551		487.2	0.149479	0.373549
											472.4	0.688607	1.39914	0.354301		487.3	0.149082	0.372953
											472.5	0.689856	1.40192	0.353051		487.4	0.148659	0.372356
											472.6	0.690689	1.40461	0.35201		487.5	0.148261	0.37176
											472.7	0.691731	1.40739	0.350969		487.6	0.147864	0.371113
											472.8	0.692772	1.41025	0.349927		487.7	0.147466	0.370492
											472.9	0.693814	1.41312	0.348677		487.8	0.147043	0.369871
											473	0.695064	1.41581	0.347636		487.9	0.146646	0.369224
											473.1	0.696105	1.41859	0.346594		488	0.146248	0.368578
											473.2	0.697146	1.42162	0.345553		488.1	0.14585	0.367907
											473.3	0.698188	1.42457	0.344512		488.2	0.145478	0.367236
											473.4	0.699438	1.4276	0.343678		488.3	0.14508	0.366565
											473.5	0.700896	1.43063	0.342429		488.4	0.144707	0.365869
											473.6	0.701937	1.43349	0.341387		488.5	0.144285	0.365173
											473.7	0.702979	1.43644	0.340554		488.6	0.143912	0.364502
											473.8	0.704228	1.43947	0.339513		488.7	0.143539	0.363781
											473.9	0.705478	1.44258	0.338471		488.8	0.143141	0.363085
											474	0.706728	1.44561	0.337638		488.9	0.142768	0.362364
											474.1	0.707769	1.44856	0.336597		489	0.142396	0.361668
											474.2	0.709227	1.45168	0.335555		489.1	0.142023	0.360972
											474.3	0.710477	1.45479	0.334514		489.2	0.14165	0.360227
											474.4	0.711727	1.45799	0.333889		489.3	0.141302	0.359531
											474.5	0.712976	1.46119	0.332847		489.4	0.140929	0.358785
											474.6	0.714226	1.46422	0.331806		489.5	0.140556	0.358064
											474.7	0.715684	1.46742	0.330764		489.6	0.140208	0.357319
											474.8	0.717142	1.47062	0.329931		489.7	0.13986	0.356598
											474.9	0.718392	1.4739	0.32889		489.8	0.139512	0.355852
											475	0.71985	1.4771	0.328265		489.9	0.139164	0.355107
											475.1	0.721308	1.48055	0.327223		490	0.138792	0.354336
											475.2	0.722766	1.484	0.326182		490.1	0.138468	0.35359
											475.3	0.724432	1.48754	0.325349		490.2	0.13812	0.35282
											475.4	0.72589	1.49108	0.324307		490.3	0.137772	0.352049
											475.5	0.727557	1.49461	0.323266		490.4	0.137425	0.351254
											475.6	0.729015	1.49815	0.322433		490.5	0.137077	0.350459
											475.7	0.730681	1.50177	0.321391		490.6	0.136778	0.349738
											475.8	0.732556	1.5053	0.320558		490.7	0.136455	0.348942
											475.9	0.734222	1.50892	0.319725		490.8	0.136107	0.348122
											476	0.735888	1.51254	0.318684		490.9	0.135784	0.347302
											476.1	0.737555	1.51616	0.31785		491	0.135461	0.346482
											476.2	0.739221	1.51978	0.317017		491.1	0.135138	0.345637
											476.3	0.740887	1.5234	0.316184		491.2	0.13479	0.344816
											476.4	0.74297	1.52719	0.315351		491.3	0.134467	0.343947
											476.5	0.744637	1.53081	0.314518		491.4	0.134144	0.343101
											476.6	0.746303	1.53452	0.313685		491.5	0.133845	0.342232
											476.7	0.748177	1.53822	0.312851		491.6	0.133497	0.341362
											476.8	0.749844	1.54193	0.312018		491.7	0.133174	0.340492
											476.9	0.751718	1.54563	0.311185		491.8	0.132876	0.339597
											477	0.753593	1.54942	0.310352		491.9	0.132553	0.338727
											477.1	0.755468	1.55312	0.309519		492	0.13223	0.337807
											477.2	0.757134	1.55674	0.308686		492.1	0.131907	0.336912
											477.3	0.759009	1.56053	0.308061		492.2	0.131584	0.335968
											477.4	0.760883	1.56424	0.307228		492.3	0.13126	0.335048
											477.5	0.762549	1.56794	0.306395		492.4	0.130937	0.334104
											477.6	0.764632	1.57164	0.30577		492.5	0.130639	0.333184
											477.7	0.766507	1.57535	0.305353		492.6	0.130291	0.332215
											477.8	0.768173	1.57905	0.30452		492.7	0.129968	0.331245
											477.9	0.770048	1.58276	0.303895		492.8	0.12967	0.330301
											478	0.771923	1.58646	0.303062		492.9	0.129347	0.329307
											478.1	0.773797	1.58983	0.302437		493	0.129048	0.328337
											478.2	0.775672	1.59353	0.301812		493.1	0.1287	0.327368
											478.3	0.777546	1.59724	0.301187		493.2	0.128377	0.326349
											478.4	0.779213	1.60086	0.300354		493.3	0.128054	0.325355
											478.5	0.781087	1.60465	0.299938		493.4	0.127756	0.324361
											478.6	0.782962	1.60827	0.299313		493.5	0.127433	0.323317
											478.7	0.785045	1.61197	0.298688		493.6	0.127085	0.322298
											478.8	0.786711	1.61559	0.297855		493.7	0.126762	0.321254
											478.9	0.788586	1.6193	0.29723		493.8	0.126438	0.320235
											479	0.79046	1.62292	0.296605		493.9	0.126115	0.319166
											479.1	0.792127	1.62645	0.29598		494	0.125792	0.318122
											479.2	0.79421	1.63016	0.295147		494.1	0.125469	0.317003
											479.3	0.795876	1.63369	0.294522		494.2	0.125121	0.315935
											479.4	0.79775	1.63731	0.293897		494.3	0.124773	0.314841
											479.5	0.799417	1.64093	0.293272		494.4	0.12445	0.313723
											479.6	0.801083	1.64447	0.292647		494.5	0.124102	0.312629
											479.7	0.802749	1.648	0.292022		494.6	0.123779	0.311486
											479.8	0.804832	1.65162	0.291398		494.7	0.123431	0.310367
											479.9	0.806499	1.65516	0.290773		494.8	0.123058	0.309224
											480	0.808165	1.65861	0.290356		494.9	0.12271	0.30808
											480.1	0.809831	1.66215	0.289731		495	0.122362	0.306937
											480.2	0.811498	1.6656	0.289106		495.1	0.121989	0.305794
											480.3	0.813164	1.66914	0.288482		495.2	0.121641	0.304601
											480.4	0.81483	1.6725	0.288065		495.3	0.121293	0.303457
											480.5	0.816497	1.67596	0.28744		495.4	0.120921	0.302289
											480.6	0.818163	1.67932	0.287024		495.5	0.120573	0.301121
											480.7	0.819621	1.68269	0.286399		495.6	0.1202	0.299928
											480.8	0.821287	1.68614	0.285982		495.7	0.119827	0.29876
											480.9	0.823162	1.68951	0.285566		495.8	0.119429	0.297567
											481	0.82462	1.69279	0.284941		495.9	0.119056	0.296374
											481.1	0.826286	1.69616	0.284524		496	0.118684	0.295156
											481.2	0.827744	1.69944	0.284107		496.1	0.118311	0.293938
											481.3	0.829202	1.70273	0.283691		496.2	0.117913	0.29272
											481.4	0.83066	1.70601	0.283274		496.3	0.11754	0.291527
											481.5	0.832327	1.70921	0.282649		496.4	0.117143	0.290284
											481.6	0.833785	1.71249	0.282233		496.5	0.11677	0.289041
											481.7	0.835034	1.71561	0.281816		496.6	0.116372	0.287774
											481.8	0.836492	1.71889	0.2814		496.7	0.115974	0.286531
											481.9	0.83795	1.72201	0.280983		496.8	0.115577	0.285313
											482	0.839408	1.72504	0.280567		496.9	0.115204	0.28412
											482.1	0.840658	1.72815	0.28015		497	0.114806	0.282828
											482.2	0.842116	1.73118	0.279733		497.1	0.114384	0.28156
											482.3	0.843366	1.73413	0.279317		497.2	0.113986	0.280267
											482.4	0.844616	1.73708	0.278692		497.3	0.113563	0.27895
											482.5	0.845865	1.73994	0.278275		497.4	0.113166	0.277682
											482.6	0.847115	1.7428	0.277859		497.5	0.112743	0.276365
											482.7	0.848365	1.74566	0.277442		497.6	0.112321	0.275048
											482.8	0.849406	1.74853	0.277026		497.7	0.111898	0.273731
											482.9	0.850656	1.7513	0.276817		497.8	0.111476	0.272438
											483	0.851906	1.754	0.276401		497.9	0.111053	0.271096
											483.1	0.852947	1.75678	0.275984		498	0.110631	0.269779
											483.2	0.854197	1.75939	0.275359		498.1	0.110208	0.268461
											483.3	0.855238	1.76208	0.274943		498.2	0.109785	0.267119
											483.4	0.85628	1.76461	0.274526		498.3	0.109363	0.265777
											483.5	0.857321	1.76722	0.274318		498.4	0.10894	0.264435
											483.6	0.858363	1.76974	0.273901		498.5	0.108518	0.263068
											483.7	0.859404	1.77227	0.273485		498.6	0.10807	0.261725
											483.8	0.860446	1.77479	0.27286		498.7	0.107648	0.260334
											483.9	0.861487	1.77723	0.272652		498.8	0.107201	0.258942
											484	0.862112	1.77959	0.272235		498.9	0.106753	0.25755
											484.1	0.863154	1.78195	0.271818		499	0.106331	0.256133
											484.2	0.864195	1.78431	0.271194		499.1	0.105858	0.254741
											484.3	0.865236	1.78658	0.270985		499.2	0.105411	0.2533
											484.4	0.86607	1.78869	0.270569		499.3	0.104988	0.251908
											484.5	0.867111	1.79096	0.270152		499.4	0.104516	0.250441
											484.6	0.868152	1.79323	0.269735		499.5	0.104044	0.249024
											484.7	0.868986	1.79542	0.269319		499.6	0.103572	0.247583
											484.8	0.869819	1.79753	0.269111		499.7	0.103099	0.246141
											484.9	0.87086	1.79971	0.268694		499.8	0.102627	0.2447
											485	0.871693	1.80182	0.268069		499.9	0.102155	0.243233
											485.1	0.872735	1.80384	0.267861		500	0.101658	0.241767
											485.2	0.87336	1.80586	0.267653		500.1	0.10121	0.2403
											485.3	0.874193	1.80788	0.267236		500.2	0.100713	0.238834
											485.4	0.875234	1.80982	0.266819		500.3	0.100241	0.237342
											485.5	0.876067	1.81175	0.266611		500.4	0.099744	0.235876
											485.6	0.876692	1.8136	0.266403		500.5	0.099247	0.23441
											485.7	0.877526	1.81546	0.265986		500.6	0.09875	0.232918
											485.8	0.878567	1.81723	0.265778		500.7	0.098278	0.231452
											485.9	0.8794	1.81899	0.26557		500.8	0.097756	0.229936
											486	0.880025	1.82076	0.265153		500.9	0.097258	0.228469
											486.1	0.880858	1.82253	0.264945		501	0.096737	0.226978
											486.2	0.881691	1.82413	0.264528		501.1	0.096239	0.225511
											486.3	0.882316	1.82581	0.264528		501.2	0.095742	0.224045
											486.4	0.883149	1.82741	0.26432		501.3	0.09522	0.222529
											486.5	0.883983	1.8291	0.263903		501.4	0.094698	0.221062
											486.6	0.885024	1.83069	0.263695		501.5	0.094176	0.219571
											486.7	0.885649	1.83221	0.263278		501.6	0.093679	0.218129
											486.8	0.886482	1.8339	0.26307		501.7	0.093133	0.216638
											486.9	0.887315	1.83541	0.262862		501.8	0.092611	0.215172
											487	0.888357	1.83701	0.262654		501.9	0.092089	0.21368
											487.1	0.888981	1.83861	0.262445		502	0.091567	0.212239
											487.2	0.890023	1.84013	0.262029		502.1	0.091045	0.210747
											487.3	0.890856	1.84172	0.26182		502.2	0.090498	0.209306
											487.4	0.891689	1.84332	0.261404		502.3	0.089976	0.207814
											487.5	0.892522	1.84492	0.261196		502.4	0.089454	0.206348
											487.6	0.893564	1.84661	0.260779		502.5	0.088932	0.204857
											487.7	0.894397	1.84821	0.260571		502.6	0.088385	0.203415
											487.8	0.89523	1.84981	0.260154		502.7	0.087863	0.201924
											487.9	0.896272	1.85149	0.259946		502.8	0.087316	0.200457
											488	0.897105	1.85309	0.259529		502.9	0.086794	0.198966
											488.1	0.897938	1.85469	0.259113		503	0.086272	0.1975
											488.2	0.898979	1.85637	0.258904		503.1	0.0858	0.196133
											488.3	0.900021	1.85797	0.258488		503.2	0.085278	0.194666
											488.4	0.901271	1.85966	0.258071		503.3	0.084756	0.1932
											488.5	0.902104	1.86134	0.258071		503.4	0.084209	0.191733
											488.6	0.903353	1.86294	0.257655		503.5	0.083688	0.190267
											488.7	0.904395	1.86462	0.257238		503.6	0.083166	0.1888
											488.8	0.905436	1.86631	0.25703		503.7	0.082668	0.187334
											488.9	0.906686	1.86799	0.256613		503.8	0.082146	0.185892
											489	0.908144	1.86976	0.256197		503.9	0.081649	0.184451
											489.1	0.909394	1.87153	0.256197		504	0.081127	0.182984
											489.2	0.910644	1.87329	0.25578		504.1	0.080605	0.181567
											489.3	0.911893	1.87515	0.255363		504.2	0.080108	0.180126
											489.4	0.913351	1.87691	0.255155		504.3	0.079586	0.178684
											489.5	0.914809	1.87877	0.254947		504.4	0.079089	0.177243
											489.6	0.916059	1.88062	0.254739		504.5	0.078592	0.175851
											489.7	0.917517	1.88247	0.254322		504.6	0.078095	0.174409
											489.8	0.919184	1.88441	0.254322		504.7	0.077598	0.172992
											489.9	0.920642	1.88634	0.254114		504.8	0.077076	0.171551
											490	0.921891	1.88837	0.253905		504.9	0.076579	0.170159
											490.1	0.923558	1.89022	0.253697		505	0.076082	0.168742
											490.2	0.925224	1.89224	0.253489		505.1	0.07561	0.167325
											490.3	0.926474	1.89426	0.253281		505.2	0.075112	0.165909
											490.4	0.92814	1.8962	0.253072		505.3	0.074591	0.164542
											490.5	0.929806	1.89813	0.252864		505.4	0.074093	0.163125
											490.6	0.931264	1.89998	0.252864		505.5	0.073596	0.161733
											490.7	0.932931	1.902	0.252447		505.6	0.073099	0.160316
											490.8	0.934389	1.90394	0.252239		505.7	0.072577	0.158949
											490.9	0.936055	1.90579	0.252239		505.8	0.07208	0.157582
											491	0.937721	1.90773	0.251823		505.9	0.071583	0.15619
											491.1	0.939388	1.90975	0.251614		506	0.071111	0.154823
											491.2	0.941054	1.9116	0.251406		506.1	0.070614	0.153481
											491.3	0.942512	1.91354	0.251198		506.2	0.070092	0.152114
											491.4	0.94397	1.91539	0.250989		506.3	0.069595	0.150772
											491.5	0.945636	1.91724	0.250781		506.4	0.069098	0.14943
											491.6	0.947094	1.91918	0.250365		506.5	0.068625	0.148112
											491.7	0.948761	1.92103	0.250365		506.6	0.068128	0.14677
											491.8	0.95001	1.92288	0.250156		506.7	0.067631	0.145453
											491.9	0.951468	1.92457	0.24974		506.8	0.067134	0.14416
											492	0.952926	1.92642	0.24974		506.9	0.066687	0.142843
											492.1	0.954385	1.92819	0.249323		507	0.066189	0.14155
											492.2	0.955843	1.92996	0.249115		507.1	0.065717	0.140233
											492.3	0.957301	1.93172	0.248698		507.2	0.06522	0.138966
											492.4	0.958759	1.93341	0.248698		507.3	0.064748	0.137673
											492.5	0.960217	1.93501	0.248282		507.4	0.064251	0.136381
											492.6	0.961675	1.9366	0.247865		507.5	0.063778	0.135113
											492.7	0.963133	1.93829	0.247657		507.6	0.063306	0.13382
											492.8	0.964382	1.93989	0.247448		507.7	0.062809	0.132553
											492.9	0.96584	1.9414	0.247032		507.8	0.062337	0.131285
											493	0.967298	1.943	0.246615		507.9	0.061865	0.130018
											493.1	0.968548	1.94443	0.246407		508	0.061392	0.128775
											493.2	0.970006	1.94595	0.24599		508.1	0.06092	0.127507
											493.3	0.971048	1.94738	0.245574		508.2	0.060448	0.126265
											493.4	0.972506	1.94873	0.245574		508.3	0.059976	0.125022
											493.5	0.973755	1.95008	0.245157		508.4	0.059503	0.123779
											493.6	0.975213	1.95134	0.244741		508.5	0.059031	0.122536
											493.7	0.976463	1.95252	0.244324		508.6	0.058584	0.121318
											493.8	0.977713	1.9537	0.244116		508.7	0.058112	0.1201
											493.9	0.978963	1.95487	0.243699		508.8	0.057664	0.118883
											494	0.980004	1.95597	0.243283		508.9	0.057192	0.117665
											494.1	0.981462	1.95698	0.243074		509	0.056744	0.116472
											494.2	0.982712	1.95791	0.242658		509.1	0.056297	0.115279
											494.3	0.983753	1.95883	0.242449		509.2	0.055825	0.114085
											494.4	0.984795	1.95967	0.242241		509.3	0.055377	0.112942
											494.5	0.986045	1.96052	0.241825		509.4	0.05498	0.111824
											494.6	0.987086	1.96127	0.241616		509.5	0.054532	0.110655
											494.7	0.988127	1.96195	0.2412		509.6	0.054085	0.109487
											494.8	0.988961	1.96262	0.240991		509.7	0.053638	0.108319
											494.9	0.990002	1.96321	0.240575		509.8	0.053215	0.107151
											495	0.990835	1.9638	0.240367		509.9	0.052743	0.106008
											495.1	0.991877	1.9643	0.240158		510	0.05232	0.104864
											495.2	0.99271	1.96481	0.239742		510.1	0.051873	0.103721
											495.3	0.993543	1.96523	0.239325		510.2	0.05145	0.102602
											495.4	0.994376	1.96557	0.239117		510.3	0.051028	0.101509
											495.5	0.995001	1.9659	0.2387		510.4	0.050556	0.10039
											495.6	0.995626	1.96616	0.238492		510.5	0.050133	0.099297
											495.7	0.996459	1.96641	0.238075		510.6	0.04971	0.098203
											495.8	0.997084	1.96666	0.237867		510.7	0.049288	0.097109
											495.9	0.997709	1.96683	0.237451		510.8	0.048841	0.096041
											496	0.998125	1.96691	0.237034		510.9	0.048443	0.094947
											496.1	0.998542	1.967	0.236826		511	0.04802	0.093903
											496.2	0.998959	1.96691	0.236409		511.1	0.047598	0.092834
											496.3	0.999167	1.96691	0.235993		511.2	0.047175	0.091765
											496.4	0.999375	1.96674	0.235784		511.3	0.046778	0.090697
											496.5	0.999792	1.96658	0.235576		511.4	0.04638	0.089653
											496.6	0.999792	1.96632	0.234951		511.5	0.045957	0.088609
											496.7	1	1.96599	0.234743		511.6	0.04556	0.08759
											496.8	1	1.96565	0.234534		511.7	0.045187	0.086571
											496.9	1	1.96523	0.23391		511.8	0.044764	0.085552
											497	1	1.96473	0.233701		511.9	0.044391	0.084533
											497.1	1	1.96413	0.233285		512	0.044019	0.083538
											497.2	1	1.96346	0.233076		512.1	0.043621	0.082569
											497.3	0.999792	1.9627	0.232452		512.2	0.043248	0.081575
											497.4	0.999583	1.96186	0.232243		512.3	0.0429	0.08063
											497.5	0.999375	1.96094	0.231827		512.4	0.042502	0.079661
											497.6	0.998959	1.95993	0.231618		512.5	0.042154	0.078716
											497.7	0.99875	1.95892	0.231202		512.6	0.041806	0.077772
											497.8	0.998334	1.95774	0.230785		512.7	0.041434	0.076852
											497.9	0.997917	1.95656	0.230577		512.8	0.041086	0.075933
											498	0.997501	1.95521	0.23016		512.9	0.040713	0.075013
											498.1	0.997084	1.95386	0.229952		513	0.040365	0.074118
											498.2	0.996459	1.95243	0.229536		513.1	0.040017	0.073223
											498.3	0.995834	1.95083	0.229119		513.2	0.039644	0.072304
											498.4	0.995209	1.94923	0.228702		513.3	0.039321	0.071434
											498.5	0.994584	1.94747	0.228494		513.4	0.038973	0.070564
											498.6	0.99396	1.9457	0.228077		513.5	0.038625	0.069719
											498.7	0.993335	1.94376	0.227661		513.6	0.038302	0.068849
											498.8	0.992502	1.94166	0.227244		513.7	0.037954	0.068004
											498.9	0.99146	1.93955	0.226828		513.8	0.037631	0.067159
											499	0.990627	1.93728	0.226411		513.9	0.037308	0.066314
											499.1	0.989586	1.93492	0.226203		514	0.03696	0.065494
											499.2	0.988544	1.93256	0.225786		514.1	0.036637	0.064698
											499.3	0.987711	1.92996	0.22537		514.2	0.036338	0.063878
											499.4	0.986669	1.92735	0.224745		514.3	0.03599	0.063107
											499.5	0.98542	1.92457	0.224328		514.4	0.035692	0.062287
											499.6	0.98417	1.92179	0.223912		514.5	0.035369	0.061517
											499.7	0.98292	1.91884	0.223287		514.6	0.035071	0.060746
											499.8	0.981462	1.91581	0.22287		514.7	0.034748	0.06
											499.9	0.980004	1.9127	0.222454		514.8	0.034449	0.059255
											500	0.978546	1.9095	0.222037		514.9	0.034151	0.058484
											500.1	0.977296	1.90613	0.221412		515	0.033853	0.057764
											500.2	0.97563	1.90268	0.220787
											500.3	0.973964	1.89906	0.220162
											500.4	0.972297	1.89544	0.219954
											500.5	0.970631	1.89165	0.219329
											500.6	0.968757	1.88786	0.218704
											500.7	0.966882	1.8839	0.21808
											500.8	0.964799	1.87986	0.217663
											500.9	0.962924	1.87565	0.217038
											501	0.960841	1.87144	0.216205
											501.1	0.958759	1.86706	0.215788
											501.2	0.956676	1.86269	0.215164
											501.3	0.954593	1.85814	0.21433
											501.4	0.952302	1.85343	0.213705
											501.5	0.950219	1.84871	0.213289
											501.6	0.947928	1.84383	0.212456
											501.7	0.945636	1.83886	0.211831
											501.8	0.943137	1.8339	0.210998
											501.9	0.941054	1.82876	0.210581
											502	0.938554	1.82354	0.209748
											502.1	0.935847	1.81824	0.209123
											502.2	0.933347	1.81276	0.208498
											502.3	0.930639	1.80721	0.207873
											502.4	0.92814	1.80157	0.207248
											502.5	0.925432	1.79584	0.206415
											502.6	0.922724	1.79003	0.205999
											502.7	0.920017	1.78397	0.205166
											502.8	0.917101	1.77799	0.204332
											502.9	0.914393	1.77185	0.203708
											503	0.911477	1.76562	0.203083
											503.1	0.908769	1.75972	0.202458
											503.2	0.905853	1.75349	0.201625
											503.3	0.902937	1.74693	0.200792
											503.4	0.900021	1.74036	0.200167
											503.5	0.896896	1.73362	0.199333
											503.6	0.89398	1.72681	0.1985
											503.7	0.890856	1.7199	0.197667
											503.8	0.887732	1.71291	0.197042
											503.9	0.884399	1.70593	0.196209
											504	0.881275	1.69877	0.195376
											504.1	0.877942	1.69162	0.194335
											504.2	0.874609	1.68437	0.193501
											504.3	0.871277	1.67697	0.192668
											504.4	0.867944	1.66956	0.191627
											504.5	0.864612	1.66215	0.191002
											504.6	0.861071	1.65449	0.190169
											504.7	0.85753	1.64683	0.189127
											504.8	0.854197	1.63916	0.188086
											504.9	0.850656	1.63133	0.187253
											505	0.846907	1.62351	0.186211
											505.1	0.843366	1.61559	0.185378
											505.2	0.839825	1.60759	0.184337
											505.3	0.836284	1.59943	0.183295
											505.4	0.832535	1.59118	0.182254
											505.5	0.828786	1.58293	0.181212
											505.6	0.825245	1.57459	0.180379
											505.7	0.821496	1.56617	0.179338
											505.8	0.817746	1.55767	0.178296
											505.9	0.813997	1.54917	0.177255
											506	0.810248	1.54049	0.176213
											506.1	0.806499	1.53182	0.17538
											506.2	0.802749	1.52307	0.174339
											506.3	0.798792	1.51423	0.173297
											506.4	0.795043	1.5053	0.172256
											506.5	0.791085	1.49638	0.171214
											506.6	0.787128	1.48737	0.170173
											506.7	0.78317	1.47828	0.169131
											506.8	0.779213	1.4691	0.168298
											506.9	0.775255	1.45993	0.167257
											507	0.771298	1.45058	0.166215
											507.1	0.76734	1.44132	0.165174
											507.2	0.763174	1.43197	0.164132
											507.3	0.759217	1.42246	0.163091
											507.4	0.755051	1.41303	0.16205
											507.5	0.751094	1.40352	0.161008
											507.6	0.746928	1.39384	0.159967
											507.7	0.742762	1.38424	0.158925
											507.8	0.738596	1.37464	0.157884
											507.9	0.734222	1.36488	0.157051
											508	0.729848	1.35511	0.155801
											508.1	0.725474	1.34526	0.154759
											508.2	0.7211	1.33549	0.153718
											508.3	0.716517	1.32556	0.152677
											508.4	0.712143	1.31571	0.151843
											508.5	0.707561	1.30586	0.150802
											508.6	0.703187	1.29584	0.14976
											508.7	0.698604	1.28591	0.148719
											508.8	0.694022	1.2758	0.147678
											508.9	0.68944	1.26578	0.146844
											509	0.684857	1.25577	0.145803
											509.1	0.680067	1.24558	0.144553
											509.2	0.675276	1.23548	0.143512
											509.3	0.670902	1.22571	0.142679
											509.4	0.666528	1.21611	0.141637
											509.5	0.661737	1.20601	0.140596
											509.6	0.657155	1.19574	0.139554
											509.7	0.652364	1.18555	0.138513
											509.8	0.647782	1.1752	0.137471
											509.9	0.642991	1.16501	0.13643
											510	0.638409	1.15482	0.13518
											510.1	0.633618	1.14455	0.134347
											510.2	0.628827	1.13437	0.133306
											510.3	0.624245	1.1241	0.132264
											510.4	0.619454	1.11391	0.131014
											510.5	0.614872	1.1038	0.129973
											510.6	0.61029	1.09353	0.12914
											510.7	0.605499	1.08343	0.128098
											510.8	0.600916	1.07316	0.126849
											510.9	0.596126	1.06306	0.125807
											511	0.591335	1.05287	0.124974
											511.1	0.586753	1.04277	0.123933
											511.2	0.58217	1.03258	0.122891
											511.3	0.57738	1.02256	0.12185
											511.4	0.572797	1.01246	0.121016
											511.5	0.568007	1.00253	0.119975
											511.6	0.563424	0.992423	0.118934
											511.7	0.558842	0.982489	0.1181
											511.8	0.55426	0.97247	0.117059
											511.9	0.549677	0.96262	0.116017
											512	0.544886	0.952686	0.115184
											512.1	0.540304	0.94292	0.114143
											512.2	0.535722	0.93307	0.11331
											512.3	0.531139	0.923388	0.112268
											512.4	0.526349	0.913706	0.111435
											512.5	0.521766	0.904108	0.110602
											512.6	0.517184	0.894427	0.109561
											512.7	0.512393	0.884997	0.108727
											512.8	0.507811	0.875484	0.107686
											512.9	0.503228	0.866139	0.106853
											513	0.498438	0.856794	0.105811
											513.1	0.493855	0.847533	0.104978
											513.2	0.489273	0.838272	0.103937
											513.3	0.484691	0.829012	0.103104
											513.4	0.480108	0.820003	0.10227
											513.5	0.475318	0.810911	0.101437
											513.6	0.470735	0.801987	0.100604
											513.7	0.466153	0.792979	0.099771
											513.8	0.461571	0.784055	0.098938
											513.9	0.45678	0.775299	0.097896
											514	0.452406	0.766459	0.097271
											514.1	0.447615	0.757703	0.096438
											514.2	0.443241	0.749032	0.095813
											514.3	0.438659	0.740445	0.09498
											514.4	0.434076	0.731857	0.094147
											514.5	0.429494	0.723354	0.093522
											514.6	0.42512	0.714851	0.092689
											514.7	0.420746	0.706432	0.091856
											514.8	0.416163	0.698097	0.091023
											514.9	0.411789	0.689763	0.090398
											515	0.407207	0.681512	0.089565
