# Supplementary material for: PDK4-dependent hypercatabolism and lactate production of senescent cells promotes cancer malignancy
Source: Nat Metab. 2023 Oct 30;5(11):1887–910. doi: 10.1038/s42255-023-00912-w (PMC10663165; doi:10.1038/s42255-023-00912-w)
Supplement: Supplementary file 7 — Statistical source data. [file 42255_2023_912_MOESM7_ESM.xlsx]

## Sheet: Statistical source data
Source data Fig. 4e
	shRNAC			shRNAPDK4#1			shRNAPDK4#2			shRNAc-SEN			shRNAPDK4#1-SEN			shRNAPDK4#2-SEN
PC3	10.3	12.4	11.5	11.3	12.5	10.2	11.1	10.6	13.2	32.8	34.4	31.5	24.8	28.9	27.5	25.4	28.8	26.8
DU145	14.8	11.4	12.5	14.1	12.5	11.3	12.6	10.5	13.5	23.1	26.4	25.6	18.4	22.1	20.9	18.6	21.4	20.6
M12	11.1	12.8	10.2	11.6	13.5	13.4	11.2	13.8	10.2	25.9	22.4	24.1	17.9	21.2	18.4	18.5	20.6	19.9
LNCaP	12.1	14.3	12.5	12.8	13.6	12.5	11.5	13.2	12.4	25.8	25.2	26.9	21.9	22.9	20.4	21.5	20.6	22.9
Source data Fig. 4f
	shRNAC			shRNAPDK4#1			shRNAPDK4#2			shRNAc-SEN			shRNAPDK4#1-SEN			shRNAPDK4#2-SEN
PC3	10.6	11.8	9	9.3	11.4	12.5	10.6	11.3	11.8	28.8	32.5	34.2	26.2	27.6	24.1	25.8	26.1	28.5
DU145	9.6	12.1	10.8	12.4	10.8	9.5	10.5	12.2	11.6	25.9	23.5	25.6	22.2	20.4	19.1	19.3	20.9	22.6
M12	8.9	12.5	11.4	11.5	10.1	10.5	11.4	9.8	10.5	22.4	21.6	23.8	18.5	16.9	19.3	16.1	18.8	16.5
LNCaP	10.8	8.5	8.1	10.6	8.8	9.2	10.3	9.8	11.2	24.8	25.4	26.3	19.8	21.5	20.4	19.2	21.9	20.5
Source data Fig. 4g
	shRNAC			shRNAPDK4#1			shRNAPDK4#2			shRNAc-SEN			shRNAPDK4#1-SEN			shRNAPDK4#2-SEN
PC3	58.4	55.2	65.8	64.8	52.3	62.5	68.2	60.8	59.2	230.2	226.9	216.5	185.6	172.2	184.5	184.8	179.5	172.4
DU145	48.6	42.1	38.1	46.1	48.3	38.4	54.8	45.3	42.6	148.4	139.6	152.4	123.9	119.5	118.5	120.9	115.2	118.9
M12	52.5	60.5	61.5	59.6	64.2	55.6	66.2	58.6	62.4	169.6	156.4	176.3	145.8	138.3	126.9	143.2	129.5	124.8
LNCaP	45.3	55.6	41.5	46.9	53.4	43.6	49.3	54.1	52.6	112.9	126.8	118.9	90.4	94.6	102.4	91.3	98.6	103.5
Source data Fig. 4h
	shRNAC			shRNAPDK4#1			shRNAPDK4#2			shRNAc-SEN			shRNAPDK4#1-SEN			shRNAPDK4#2-SEN
PC3	0.24	0.2	0.29	0.21	0.25	0.26	0.24	0.28	0.19	0.85	0.92	0.84	0.72	0.6	0.76	0.65	0.75	0.69
DU145	0.34	0.3	0.23	0.29	0.35	0.26	0.36	0.32	0.28	0.76	0.71	0.73	0.63	0.6	0.59	0.61	0.63	0.58
M12	0.19	0.25	0.2	0.24	0.21	0.18	0.19	0.24	0.22	0.75	0.84	0.73	0.56	0.62	0.58	0.61	0.56	0.55
LNCaP	0.28	0.31	0.26	0.32	0.24	0.25	0.29	0.23	0.26	0.72	0.69	0.74	0.5	0.55	0.59	0.59	0.54	0.6
Source data Fig. 4i
	shRNAC			shRNAPDK4#1			shRNAPDK4#2			shRNAC-SEN			shRNAPDK4#1-SEN			shRNAPDK4#2-SEN
1e-09	0.62	0.593	0.575	0.615	0.59	0.568	0.613	0.589	0.566
2e-09	0.599	0.576	0.579	0.595	0.579	0.565	0.592	0.573	0.563
5e-09	0.488	0.459	0.495	0.483	0.456	0.493	0.486	0.448	0.492	0.636	0.659	0.627	0.624	0.608	0.604	0.616	0.598	0.609
1e-08	0.529	0.449	0.467	0.525	0.446	0.463	0.528	0.439	0.468	0.616	0.647	0.58	0.562	0.565	0.539	0.556	0.565	0.548
2e-08	0.449	0.488	0.416	0.445	0.485	0.418	0.438	0.485	0.416	0.585	0.569	0.552	0.482	0.505	0.495	0.478	0.502	0.492
5e-08	0.344	0.426	0.366	0.363	0.422	0.345	0.361	0.404	0.365	0.581	0.519	0.523	0.502	0.494	0.512	0.469	0.498	0.501
1e-07	0.309	0.326	0.31	0.324	0.316	0.311	0.31	0.325	0.36	0.54	0.55	0.5	0.439	0.459	0.448	0.428	0.456	0.415
2e-07	0.2	0.232	0.166	0.21	0.206	0.185	0.204	0.21	0.183	0.48	0.467	0.498	0.413	0.401	0.382	0.415	0.388	0.406
5e-07	0.131	0.092	0.169	0.095	0.123	0.162	0.128	0.094	0.158	0.384	0.356	0.42	0.324	0.329	0.305	0.313	0.336	0.298
1e-06	0.065	0.1	0.09	0.062	0.104	0.085	0.068	0.101	0.084	0.277	0.299	0.259	0.196	0.201	0.209	0.185	0.196	0.205
1.5e-06	0.02	0.095	0.05	0.093	0.036	0.042	0.029	0.098	0.056	0.186	0.156	0.168	0.128	0.105	0.112	0.104	0.098	0.109
2e-06	0.02	0.032	0.012	0.025	0.034	0.015	0.023	0.035	0.013	0.144	0.123	0.115	0.068	0.072	0.096	0.082	0.095	0.083
2.5e-06	-0.007	0.011	-0.004	-0.004	0.009	-0.005	-0.004	0.01	-0.003	0.096	0.109	0.104	0.046	0.035	0.031	0.043	0.024	0.035
3e-06										0.07	0.082	0.032	0.08	0.083	0.077	0.005	0.008	0.006
4e-06										-0.03	0.045	-0.015	-0.05	0.075	-0.025	0.043	-0.025	-0.018
