# Supplementary material for: PDK4-dependent hypercatabolism and lactate production of senescent cells promotes cancer malignancy
Source: Nat Metab. 2023 Oct 30;5(11):1887–910. doi: 10.1038/s42255-023-00912-w (PMC10663165; doi:10.1038/s42255-023-00912-w)
Supplement: Supplementary file 8 — Statistical source data. [file 42255_2023_912_MOESM8_ESM.xlsx]

## Sheet: Statistical source data
Source data Fig. 5b
Raw data of tumor volumes (cm3)					Raw data of tumor average diameters (cm)
CTRL	PDK4-IN	MIT	MIT-IN		CTRL	PDK4-IN	MIT	MIT-IN
1.7662	1.5203	0.356	0.3459		1.4997	1.4266	0.8793	0.8709
1.2031	0.8598	0.2956	0.3939		1.3196	1.1798	0.8265	0.9095
1.685	1.5635	0.4864	0.5584		1.4764	1.44	0.9757	1.0217
0.951	0.9473	0.9759	0.1769		1.2201	1.2185	1.2307	0.6965
1.1936	1.3725	0.7573	0.2807		1.3161	1.3788	1.1309	0.8124
0.885	1.611	0.525	0.4956		1.1912	1.4545	1.0009	0.9818
1.594	1.518	0.435	0.285		1.4493	1.4259	0.9401	0.8165
1.475	1.242	0.54	0.1944		1.4123	1.3336	1.0103	0.7187
1.255	1.353	0.6904	0.275		1.3383	1.3722	1.0966	0.8068
1.5154	1.7605	0.5158	0.3618		1.4251	1.4981	0.995	0.8841
Source data Fig. 5c
IL6									CXCL8
Epithelial				Stromal					Epithelial				Stromal
Vehicle	MIT	PDK4-IN	MIT/PDK4-IN	Vehicle	MIT	PDK4-IN	MIT/PDK4-IN		Vehicle	MIT	PDK4-IN	MIT/PDK4-IN	Vehicle	MIT	PDK4-IN	MIT/PDK4-IN
0	0.4	0.5	0.6	0.2	2.3	0.6	2.3		0	1.6	1.5	1.4	0.8	3.4	1.5	3.6
0.6	2.4	2.2	2.2	1	3.6	2.6	2.6		1.1	1.8	1.2	0.8	1.2	3.2	1.2	2.6
1.2	1	2	0.9	0.8	2.8	2.4	1.9		1.4	2.1	1.9	1.2	1.8	2.6	1.8	1.6
0.8	0.8	0.8	2.1	0.4	2.4	2.2	1.4		0.8	1.3	2	2.1	0.6	2.4	2	2.2
1.6	1.8	1.8	1.3	1.6	2.8	1.5	2		1.8	1.8	0.6	2.5	1.4	2.2	2.3	2
1.5	1.4	1.4	1.6	0.5	2.5	0.7	1.9		0.9	1.1	0.8	0.9	0.4	3.5	2.5	3.5
1.4	2.1	2.3	2.1	2.8	3.5	1.3	3		1.5	2.3	0.3	0.3	2.9	3.3	1.6	2.5
1.4	1.1	1.2	1	1.8	4.2	1.2	3.2		0.9	0.5	0.7	0.9	1.9	4.4	0.5	2.8
1.1	0.3	0.5	0.6	2.1	2.6	0.8	1.8		1.7	0.9	1.1	1	2.4	3.2	0.9	1.9
0.9	0.7	0.4	0.3	1.2	2.2	2.3	2.4		0.4	0.6	0.2	1.3	0.9	4.8	2.4	3.2
MMP3									SPINK1
Epithelial				Stromal					Epithelial				Stromal
Vehicle	MIT	PDK4-IN	MIT/PDK4-IN	Vehicle	MIT	PDK4-IN	MIT/PDK4-IN		Vehicle	MIT	PDK4-IN	MIT/PDK4-IN	Vehicle	MIT	PDK4-IN	MIT/PDK4-IN
0.2	1.8	1.6	1.4	0.8	3.8	1.2	3.6		0	1.8	0.5	1.8	0.5	2.5	0.8	2.6
0.8	1.2	1.1	1.3	0.5	2.9	1.9	3.2		1	1.6	1	1.5	2.4	3.3	2.9	3.2
1.6	2.3	2.5	2.3	2.4	3.2	1.2	2.3		0.9	0.6	0.9	0.6	0.4	4.6	0.7	2.1
0.5	0.6	0	0.6	1.6	4	1.8	3.2		0.6	2.6	0.6	1.9	1.1	3.1	1.1	3.5
1.5	0.9	0.9	0.5	2.6	3.1	2.1	2.1		1.9	1.5	1.7	1.5	0.8	4.3	0.8	3.4
0.9	0.4	0.8	0.4	0.9	4.8	2.3	1.8		1.2	1.4	1.2	1.4	1.7	3.6	1.7	1.8
1.2	2.1	1.5	2.1	1.1	3.1	1.1	1.9		1.5	0.7	1.3	0.3	1.5	2.4	1.5	3.1
1.1	2.2	2.3	2.5	2	2.8	2.6	3.9		0.2	1.3	0.7	2.2	1.2	2.2	1.2	1.6
0.6	0.3	0.1	0.5	0.8	2.5	1.6	2.5		1.8	2.4	1.5	1.2	2.1	3.4	2.2	1.5
1.8	1.6	0.4	1.8	1.5	3.4	0.5	1.6		2	1.2	2.4	1.4	0.3	3.8	0.3	2.9
Source data Fig. 5e
Vehicle	MIT	PDK4-IN	MIT/PDK4-IN
5	43	8	48
8	65	6	36
6	54	5	39
9	39	4	28
7	45	13	36
4	29	10	45
3	61	8	24
6	59	11	40
15	49	15	32
12	63	9	56
Source data Fig. 5f
	DNA damaged			Apoptotic
Vehicle	8	16	11	10	18	12
MIT	48	42	62	38	29	30
PDK4-IN	12	17	9	11	24	9
MIT/PDK4-IN	66	73	69	50	71	55
Source data Fig. 5h
Time (days)	Vehicle	MIT	PDK4-IN	MIT/PDK4-IN			Comparison of Survival Curves
62	1
75	1						Log-rank (Mantel-Cox) test (conservative)
65	1						Chi square	29.65
68	1						df	3
70	1						P value	<0.0001
80	1						P value summary	****
64	1						Are the survival curves sig different?	Yes
69	1
78	1						Logrank test for trend (conservative)
86	1						Chi square	15.82
73		1					df	1
78		1					P value	<0.0001
98		1					P value summary	****
95		1					Sig. trend?	Yes
83		1
85		1
103		1
124		1
110		1
115		1
67			1
84			1
70			1
76			1
84			1
94			1
69			1
74			1
88			1
78			1
85				1
90				1
105				1
120				0
125				0
136				1
149				1
174				0
150				0
115				1
Source data Fig. 5i
Vehicle	MIT	PDK4-IN	MIT/PDK4-IN
0.7695	2.2655	0.8435	0.9545
1.0602	2.0166	0.8904	1.664
0.9894	1.9456	0.9038	0.8986
0.9629	2.0375	1.1034	1.6566
1.2024	2.359	1.482	1.4542
0.9635	1.4546	0.7906	0.8996
1.1812	1.5612	0.8569	1.4246
1.4546	1.8198	0.9896	1.5086
1.156	2.4356	1.12	1.8245
1.3644	2.1012	0.8894	0.9246
