# Supplementary material for: PDK4-dependent hypercatabolism and lactate production of senescent cells promotes cancer malignancy
Source: Nat Metab. 2023 Oct 30;5(11):1887–910. doi: 10.1038/s42255-023-00912-w (PMC10663165; doi:10.1038/s42255-023-00912-w)
Supplement: Supplementary file 9 — Statistical source data. [file 42255_2023_912_MOESM9_ESM.xlsx]

## Sheet: Statistical source data
Source data Fig. 6a					Source data Fig. 6b			Source data Fig. 6c
Untreated	Chemo-treated				Untreated	Chemo-treated		Untreated	Chemo-treated
0.7515	2.2265				64.98	69.79		459.736	627.496
0.921	2.062				46.49	85.94		424.812	688.468
0.9096	1.921				50.28	78.98		406.808	633.965
0.6362	2.637				65.14	49.04		401.376	565.692
1.224	2.356				68.16	58.39		387.86	532.075
0.9645	1.4965				34.89	45.85		450.075	530.822
1.4125	1.359				42.46	55.88		277.061	762.992
1.502	2.21975				62.23	81.76		468.444	385.494
2.156	2.1735				41.16	86.69		408.104	425.102
2.205	2.8042				53.79	92.69		422.108	683.439
0.955	0.9062				48.23	58.96		201.163	444.184
1.67375	1.40825				51.75	52.95		358.826	298.473
0.8235	1.982				42.86	46.89		389.456	556.798
1.6585	1.7486				45.38	68.96		494.234	523.673
1.31025	2.66125				52.21	76.96		401.346	489.999
0.851	3.112				36.44	56.08		245.68	498.65
1.8245	1.4821				21.89	82.92		257.93	550.92
0.524	1.9628				22.65	39.25		210.94	580.92
1.747	1.72475				40.39	66.49		340.92	398.05
1.46875	3.3125				72.28	70.91		389.05	601.84
Source data Fig. 6d					Source data Fig. 6e			Source data Fig. 6g
Lactate con	CXCL8 con				Lactate con	SPINK1 con		DFI (months)	Lactate low	Lactate high
0.9062	39.25				0.9062	298.473		42	0
1.359	45.85				1.359	385.494		50	0
1.40825	46.89				1.40825	398.05		32	1
1.4821	49.04				1.4821	425.102		30	0
1.4965	52.95				1.4965	444.184		15	0
1.72475	55.88				1.72475	489.999		22	1
1.7486	56.08				1.7486	498.65		18	1
1.921	58.39				1.921	523.673		28	0
1.9628	58.96				1.9628	530.822		14	0
1.982	66.49				1.982	532.075		59	0
2.062	68.96				2.062	550.92		18		1
2.112	69.79				2.112	556.798		12		1
2.1735	70.91				2.1735	565.692		8		1
2.21975	76.96				2.21975	580.92		15		1
2.2265	78.98				2.2265	601.84		35		1
2.356	81.76				2.356	627.496		55		0
2.6125	82.92				2.6125	633.965		14		1
2.637	85.94				2.637	683.439		24		1
2.66125	86.69				2.66125	688.468		26		1
2.8042	92.69				2.8042	762.992		28		0
