# Supplementary material for: PDK4-dependent hypercatabolism and lactate production of senescent cells promotes cancer malignancy
Source: Nat Metab. 2023 Oct 30;5(11):1887–910. doi: 10.1038/s42255-023-00912-w (PMC10663165; doi:10.1038/s42255-023-00912-w)
Supplement: Supplementary file 10 — Statistical source data. [file 42255_2023_912_MOESM10_ESM.xlsx]

## Sheet: Statistical source data
Source data Fig. 7b
	CTRL			Lactate
DMSO	3	5	6	4	6	5
Rotenone	23	38	26	44	58	51
CCCP	18	24	26	36	45	42
Source data Fig. 7d
CTRL	IN	BLEO	BLEO/IN	BLEO/ML-090	BLEO/APX-115
3	4	60	32	28	30
5	6	65	36	35	33
6	1	56	29	26	25
Source data Fig. 7f
	0 foci			1~3 foci			4~10 foci			>10 foci
CTRL	53	54	51	37	36	39	4	6	4	6	4	6
IN	55	50	58	34	40	37	7	4	2	4	6	3
BLEO	18	20	17	25	21	19	17	19	20	40	40	44
BLEO/IN	35	21	39	24	26	26	15	23	12	26	30	23
