# Supplementary material for: PDK4-dependent hypercatabolism and lactate production of senescent cells promotes cancer malignancy
Source: Nat Metab. 2023 Oct 30;5(11):1887–910. doi: 10.1038/s42255-023-00912-w (PMC10663165; doi:10.1038/s42255-023-00912-w)
Supplement: Supplementary file 12 — Statistical source data. [file 42255_2023_912_MOESM12_ESM.xlsx]

## Sheet: Statistical source data
Source data Fig. 8c								Source data Fig. 8p
Young	Vehicle	PDK4-IN	PCC1						Days after 1st treatment (days)	Vehicle	PCC1	PDK4-IN		Vehicle vs PDK4-IN				Vehicle vs PCC1				PDK4-IN vs PCC1
2	30	20	11						4	1				Comparison of Survival Curves				Comparison of Survival Curves				Comparison of Survival Curves
0	29	24	5						8	0	1
4	51	29	6						12	1	0	0		Log-rank (Mantel-Cox) test				Log-rank (Mantel-Cox) test				Log-rank (Mantel-Cox) test
1	29	25	4						16	1	1	1		Chi square	12.67			Chi square	44.76			Chi square	17.36
2	42	26	13						20	0	0	1		df	1			df	1			df	1
									26	1	0	1		P value	0.0004			P value	<0.0001			P value	<0.0001
Source data Fig. 8d									30	1	1			P value summary	***			P value summary	****			P value summary	****
Young	Vehicle	PDK4-IN	PCC1						34	1	1	1		Are the survival curves sig different?	Yes			Are the survival curves sig different?	Yes			Are the survival curves sig different?	Yes
4	41	25	9						38		0	1
3	28	24	13						42	1	1	1		Gehan-Breslow-Wilcoxon test				Gehan-Breslow-Wilcoxon test				Gehan-Breslow-Wilcoxon test
2	34	26	8						45	0	0			Chi square	5.803			Chi square	26.03			Chi square	8.409
1	29	31	7						48		0			df	1			df	1			df	1
3	31	20	2						52	0				P value	0.016			P value	<0.0001			P value	0.0037
									55	1	1	1		P value summary	*			P value summary	****			P value summary	**
Source data Fig. 8e									57	1	1	1		Are the survival curves sig different?	Yes			Are the survival curves sig different?	Yes			Are the survival curves sig different?	Yes
Young	Vehicle	PDK4-IN	PCC1						60	1	0	0
5	40	20	10						63	1	1	1		Median survival				Median survival				Median survival
2	34	29	11						66			1		Vehicle	125			Vehicle	125			PCC1	211
3	29	23	8						69	1	0	0		PDK4-IN	162			PCC1	211			PDK4-IN	162
0	25	16	5						72	1	1	1		Ratio (and its reciprocal)	0.7716	1.296		Ratio (and its reciprocal)	0.5924	1.688		Ratio (and its reciprocal)	1.302	0.7678
1	28	24	14						75	1	1	0		95% CI of ratio	0.5336 to 1.116	0.8962 to 1.874		95% CI of ratio	0.4067 to 0.8630	1.159 to 2.459		95% CI of ratio	0.8898 to 1.907	0.5245 to 1.124
									79	1	1
Source data Fig. 8f									82	1	1	1		Hazard Ratio (Mantel-Haenszel)	A/C	C/A		Hazard Ratio (Mantel-Haenszel)	A/B	B/A		Hazard Ratio (Mantel-Haenszel)	B/C	C/B
Young	Vehicle	PDK4-IN	PCC1						86	1	0	1		Ratio (and its reciprocal)	2.08	0.4807		Ratio (and its reciprocal)	4.643	0.2154		Ratio (and its reciprocal)	0.4099	2.439
3	22	18	8						90	1	0	1		95% CI of ratio	1.390 to 3.113	0.3212 to 0.7195		95% CI of ratio	2.961 to 7.279	0.1374 to 0.3377		95% CI of ratio	0.2695 to 0.6236	1.604 to 3.711
4	26	15	9						92	1	0	0
0	19	16	4						95	1	1	1		Hazard Ratio (logrank)	A/C	C/A		Hazard Ratio (logrank)	A/B	B/A		Hazard Ratio (logrank)	B/C	C/B
6	20	12	3						98	1		1		Ratio (and its reciprocal)	1.873	0.5338		Ratio (and its reciprocal)	3.16	0.3165		Ratio (and its reciprocal)	0.4676	2.139
2	15	10	1						100	1	1	1		95% CI of ratio	1.276 to 2.751	0.3636 to 0.7838		95% CI of ratio	2.065 to 4.836	0.2068 to 0.4843		95% CI of ratio	0.3124 to 0.6998	1.429 to 3.201
									102	1	1
Source data Fig. 8g									105	1	0	1
Vehicle	PDK4-IN	PCC1	Vehicle	PDK4-IN	PCC1				108	1	0	1
1.65	1.26	1.39	6.55	2.1	1.2				111	1	0	0
1.42	1.05	1.2	4.2	1.96	1.36				112	0	1
0.95	0.89	0.99	3.18	1.35	0.85				114	1	0	1
1.25	0.98	0.85	2.96	1.22	2.54				116	1		1
0.96	1.35	1.36	4.42	0.98	0.92				118	0	0	0
1.34	1.16	1.3	3.96	1.36	1.86				120	1	1	1
1.6	1.33	1.06	5.04	2.95	2.68				122	1	1	0
1.21	1.02	1.14	6.1	2.62	1.12				125	1	0	0
1.36	0.96	1.03	7.64	1.28	0.9				128	0	1	1
1.2	1.35	0.96	4.05	1.66	1.04				130	1	0	1
									135	0	1	1
Source data Fig. 8h									138	1	0
Young	Vehicle	PDK4-IN	PCC1						140	1		1
148	90	101	120						142		1	1
152	103	124	156						145	1	0	1
134	82	96	129						147	1		1
125	90	96	100						149	1	1	0
118	72	81	105						151	1	1
134	92	119	123						152		1	1
146	100	94	152						154	1	0	1
129	84	89	144						156		1	1
131	93	110	96						158	1	1	0
124	70	88	106						160	1
									162	1	0	1
Source data Fig. 8i									164	1	1	1
Young	Vehicle	PDK4-IN	PCC1						166	1	0	1
1210	544	494	754						169	1	1
896	536	865	1101						171		0	1
1192	683	762	983						173	1	1	1
718	785	698	684						175	1	0
989	469	690	1203						178		1	1
1202	516	681	968						180	1	0
1178	424	798	752						182	1	0
1224	785	959	1195						183		1	1
796	681	563	1186						185	1	0
845	480	742	624						187		1	1
									189	1		0
Source data Fig. 8j									191	1		1
Young	Vehicle	PDK4-IN	PCC1						193	1	1	0
31	6	22	26						196	1	0	1
34	9	25	38						198			1
39	10	28	24						200	1		0
26	5	19	22						202		1	1
29	8	16	29						204	1	1	1
30	22	18	34						205	1	1
33	16	20	36						207	1	0	0
28	19	24	33						209		0	1
35	20	21	28						211		1	1
20	8	15	23						216		0	1
									218		1	0
Source data Fig. 8k									220			1
Young	Vehicle	PDK4-IN	PCC1						222		1	1
1.82	1.19	1.41	1.56						224		1
1.64	1.26	1.56	1.36						226		1	1
1.98	0.81	1.38	1.41						228		1
1.13	1.04	1.26	1.24						230		1	1
1.62	1.23	1.49	1.64						232		0	1
1.59	1.35	1.66	1.98						234		1
1.44	1.14	1.34	1.89						236		0	1
1.22	0.98	1.19	1.49						238		1	1
1.3	1.29	1.06	1.84						239		0
2.02	1.06	0.95	1.46						241		1
									242		0
Source data Fig. 8l									243		0
Young	Vehicle	PDK4-IN	PCC1						246		0
12.2	6.9	8.2	7.5						250		1
14.8	7.9	9.4	10.3						251		0
10.9	10.1	6.5	12.9						253		1
9.8	6.8	7.8	11.5						255		0
11.5	5.8	8.5	10.9						258		1
13.8	7.3	10	13.4						260		0
9.5	8.5	8.8	10.8						263		0
11.9	10.4	9.9	12.4						266		1
12.8	5	11.4	10.2						270		0
10.1	4.8	10.9	12.9						275		1
									280
Source data Fig. 8m									288
Young	Vehicle	PDK4-IN	PCC1						290
34	30	32	36						293
44	21	25	40						295
52	14	40	28						296
28	36	26	49						298
39	32	24	36						300
28	20	35	45
56	13	29	54
48	25	36	42
45	28	34	29
43	20	26	34
Source data Fig. 8n
Young	Vehicle	PDK4-IN	PCC1
0.8965	2.2488	0.9896	1.1993
1.4236	1.8953	0.8963	1.4845
0.9625	2.958	1.2532	1.5204
0.9934	2.8354	1.5031	1.1243
1.1635	3.6933	0.7985	0.9496
1.942	2.4611	1.8306	1.5548
1.2896	2.0136	1.9459	1.6468
1.3863	1.9954	0.9956	2.1945
1.4235	1.4986	1.1625	1.2533
0.8549	2.1055	0.989	1.4045
Source data Fig. 8b										Source data Fig. 8g
