# Supplementary material for: PDK4-dependent hypercatabolism and lactate production of senescent cells promotes cancer malignancy
Source: Nat Metab. 2023 Oct 30;5(11):1887–910. doi: 10.1038/s42255-023-00912-w (PMC10663165; doi:10.1038/s42255-023-00912-w)
Supplement: Supplementary file 13 — Statistical source data. [file 42255_2023_912_MOESM13_ESM.xlsx]

## Sheet: Statistical source data
Source data Extended Data Fig. 1c
CTRL	RS	RAS	RAD	BLEO	HP
12	71	82	78	80	76
22	65	74	83	85	82
19	55	62	86	76	71
16	62	60	66	58	63
6	59	79	73	70	59
Source data Extended Data Fig. 1d
CTRL	RS	RAS	RAD	BLEO	HP
72	12	10	11	12	13
81	23	14	15	16	11
88	11	19	18	19	22
90	9	8	5	4	15
95	8	6	1	3	8
