# Supplementary material for: PDK4-dependent hypercatabolism and lactate production of senescent cells promotes cancer malignancy
Source: Nat Metab. 2023 Oct 30;5(11):1887–910. doi: 10.1038/s42255-023-00912-w (PMC10663165; doi:10.1038/s42255-023-00912-w)
Supplement: Supplementary file 15 — Statistical source data. [file 42255_2023_912_MOESM15_ESM.xlsx]

## Sheet: Statistical source data
Source data Extended Data Fig. 2b
	1				2				3				4
Untreated	70.91	64.84	76.98	70	20	16.5	23.5	20	7.27	9.29	5.25	7	1.82	3.33	0.31	3
Treated	44.4	49.3	39.5	45	27.3	31.25	23.35	26	17.2	19.22	15.18	17	11.1	13.15	9.05	12
Source data Extended Data Fig. 2c
Epithelial		Stromal
Untreated	Treated	Untreated	Treated
0	0.6	0.9	4.2
1.5	1.9	1.3	4.6
1.7	1	1.8	3.6
2.2	1.1	1.1	2.8
0.6	2.6	1.7	2.2
1.7	2.8	2.2	3.6
2.2	1.4	1.5	2.4
1.2	1.2	1.7	2.8
1.1	0.6	1.9	3.3
1.3	0.4	1.6	2.7
0.4	0.8	0.5	2.2
0.5	0.7	0.4	3.1
1.3	0.1	0.9	4.6
0.7	1.3	1.4	2.9
0.6	2.2	1.5	5.2
Source data Extended Data Fig. 2d					Source data Extended Data Fig. 2e
Epithelial					Stromal
Before	After				Before	After
1.6	1.9				1	2.9
2.3	2.5				1.6	1.9
1.6	2.2				1.8	2.5
1.6	1.4				2.1	2.4
1.9	2.4				1.3	2.3
1.8	1.3				2.5	3.5
1.4	1.1				1.5	2.2
1.8	2				1.1	1.8
0.6	1.6				2.3	3
2.1	2.6				1.6	2.4
Source data Extended Data Fig. 2g
DFI (months)	Low PDK4	High PDK4			Comparison of Survival Curves
23	1
29	1				Log-rank (Mantel-Cox) test
29	0				Chi square	4.926
31	0				df	1
30	0				P value	0.0264
22	0				P value summary	*
41	0				Are the survival curves sig different?	Yes
36	0
40	1				Gehan-Breslow-Wilcoxon test
41	0				Chi square	5.379
42	0				df	1
30	0				P value	0.0204
43	0				P value summary	*
44	0				Are the survival curves sig different?	Yes
16	0
20	1				Median survival
24	0				Low PDK4	Undefined
26	0				High PDK4	40
44	1
46	0				Hazard Ratio (Mantel-Haenszel)	A/B	B/A
48	0				Ratio (and its reciprocal)	0.3446	2.902
55	0				95% CI of ratio	0.1345 to 0.8829	1.133 to 7.434
14		1
24		0			Hazard Ratio (logrank)	A/B	B/A
30		0			Ratio (and its reciprocal)	0.3347	2.988
29		0			95% CI of ratio	0.1326 to 0.8451	1.183 to 7.544
30		1
34		0
19		1
39		0
38		1
42		1
43		0
48		0
28		1
21		0
34		0
8		1
9		1
7		1
42		0
37		0
21		1
7		1
27		0
7		1
55		0
40		1
