# Supplementary material for: PDK4-dependent hypercatabolism and lactate production of senescent cells promotes cancer malignancy
Source: Nat Metab. 2023 Oct 30;5(11):1887–910. doi: 10.1038/s42255-023-00912-w (PMC10663165; doi:10.1038/s42255-023-00912-w)
Supplement: Supplementary file 16 — Statistical source data. [file 42255_2023_912_MOESM16_ESM.xlsx]

## Sheet: Statistical source data
Source data Extended Data Fig. 3a
Citrate
	CTRL			BLEO
M0	0.927818	0.92386	0.90622	0.826235	0.829989	0.861667
M1	0.0138173	0.00255932	0.0330983	-0.00940385	0.00034847	-0.00278106
M2	0.0233807	0.0396762	0.0113327	0.150535	0.128037	0.104937
M3	0.0378213	0.0341855	0.0491363	0.0212921	0.0363942	0.0224055
M4			4.6384e-05	0.0227472	0.00204352	0.00778076
Source data Extended Data Fig. 3b
a-ketoglutarate
	CTRL			BLEO
M0	0.885602	0.856469	0.865352	0.8204	0.852194	0.908534
M1	0.0339364	0.0172015	-0.0057345	-0.0120881	0.0201804	0.00371863
M2	0.0728381	0.0932536	0.195336	0.184443	0.133274	0.102281
M3	0.0268173	0.0501681	-0.0467383	0.0246866	0.015914	-0.00154116
M4	-0.0210118	-0.0141427	-0.0126797	-0.0159834	-0.0244197	-0.0155097
Source data Extended Data Fig. 3c
Glutamate
	CTRL			BLEO
M0	0.960623	0.954018	0.969176	0.930004	0.928338	0.95245
M1	0.00115736	0.00610539	-0.0084413	0.00880168	0.00446072	0.00775052
M2	0.024994	0.0273647	0.0252502	0.0562349	0.0584371	0.0656904
M3	0.0133148	0.0110808	0.0144967	0.00940601	0.00852159	0.0116449
M4	0.00015523	-0.00111317	-0.0003334	0.00258064	0.00236333	0.002818
Source data Extended Data Fig. 3d
Succinate
	CTRL			BLEO
M0	0.967117	0.952972	0.952972	0.915613	0.933946	0.959575
M1	0.0254322	0.0462997	0.0462997	0.0547214	0.0247419	0.0193046
M2	0.00901049	-0.00210404	-0.00210404	0.0312029	0.0425772	0.0256236
M3	0.00265739	0.00763902	0.00763902	0.00571405	0.00234295	-0.00253347
M4	-0.0047992	-0.00515386	-0.00515386	-0.00804213	-0.0055857	-0.00207632
Source data Extended Data Fig. 3e
Malate
	CTRL			BLEO
M0	0.89768	0.917861	0.932787	0.913441	0.926385	0.870708
M1	0.0296681	0.00267571	-0.00368	0.012683	-0.0069231	0.057557
M2	0.00930016	0.0175255	0.0026454	0.0303215	0.0391327	0.0279753
M3	0.053845	0.0536738	0.0626259	0.039378	0.0411301	0.0329379
M4	0.00489956	0.000444664	-0.0068481	0.000585989	-0.0031928	0.000681903
Source data Extended Data Fig. 3f
Aspartate
	CTRL			BLEO
M0	0.926927	0.927821	0.925821	0.944446	0.944446	0.939562
M1	0.00856609	-0.0221515	0.00080611	-0.00670465	-0.00670465	0.00515266
M2	0.00059809	0.0183161	0.0127469	0.0294662	0.0294662	0.0245919
M3	0.070776	0.0746931	0.0627165	0.0350603	0.0350603	0.0282416
M4	0.00123581	0.00115657	0.00122433	-0.000703303	-0.000703303	0.00445944
M5	-0.0086316	0.00471646	-0.0013805	-0.000271947	-0.000271947	-0.00022413
M6	-0.0001673	-0.00519165	-0.0025359	-0.00166374	-0.00166374	-0.0022462
Source data Extended Data Fig. 3g
Pyruvate
	CTRL			BLEO
M0	0.747273	0.701204	0.686353	0.664352	0.634486	0.642814
M1	0.00133089	0.00605705	0.0173386	0.0302831	0.0342563	0.0135106
M2	0.0149584	0.0165794	0.0226776	0.035061	0.0378499	0.0215979
M3	0.241836	0.281038	0.276618	0.349624	0.302037	0.333211
Source data Extended Data Fig. 3h
Citrate & Pyruvate
	CTRL			BLEO
Citrate M2	0.0233807	0.0396762	0.0113327	0.150535	0.128037	0.104937
Pyruvate M3	0.241836	0.281038	0.276618	0.349624	0.302037	0.333211
Source data Extended Data Fig. 3i
Time (min)	CTRL					IN					BLEO					BLEO-IN
1.31667	5.22005	4.15485	3.62328	4.03192	5.29639	5.20533	5.98171	7.08468	5.34811	4.33743	20.2069	26.1887	26.3724	33.3154	21.8651	29.2644	26.6996	25.6713	28.6365	26.6165
10.0333	4.96321	4.03385	3.6027	3.88654	5.09089	4.56373	5.10681	6.43668	5.27032	4.12685	18.1279	23.4219	25.8341	33.8139	21.7911	27.3837	24.2534	23.0946	25.8609	23.9232
18.7333	4.96472	4.03773	3.69611	4.14005	5.09751	4.19689	4.65871	5.96454	4.6742	3.93471	17.1876	21.7786	25.125	33.4873	22.326	26.6938	23.5925	22.1426	24.835	23.019
27.45	4.93697	3.8731	3.74195	4.00558	4.96507	4.2486	4.61654	5.88581	4.39324	3.90668	16.4432	20.6916	23.925	33.0855	21.3591	26.0567	23.1817	21.247	23.8827	21.7639
36.4333	11.1678	9.6164	10.287	11.2626	12.0487	9.87598	11.6672	10.9061	11.0586	10.1741	38.9522	41.9003	35.629	41.5118	29.1126	25.3584	31.6075	34.8195	37.6946	35.6743
45.15	13.4799	12.1595	12.6789	13.0289	14.5996	11.1026	12.617	12.036	12.2718	11.5786	42.1745	43.5056	37.7242	43.2639	33.5144	24.9411	33.8734	35.0416	38.5854	36.9113
53.8667	13.6079	12.2248	12.8416	13.4534	15.0861	11.2422	12.5822	12.1518	12.0968	11.9765	42.2392	42.7668	37.4627	42.6111	33.466	24.8796	34.1732	33.853	38.1759	36.0675
62.8667	17.2659	15.4482	13.7579	15.3868	15.69	13.9664	16.2566	15.3907	14.9117	13.4038	42.846	41.4808	37.9037	42.9093	30.3219	25.0572	32.86	32.5784	37.1217	36.2662
71.5667	19.6375	13.8398	13.9776	16.1096	16.5309	15.3776	16.5061	16.1216	14.8654	12.9493	49.4346	45.5677	40.7565	45.9856	31.4816	24.3463	31.6175	30.7697	38.2718	36.0587
80.2833	16.6596	13.7294	14.186	16.2084	16.5619	15.8496	16.9467	14.9933	13.7484	12.8264	50.8292	46.3472	41.0687	46.4543	27.7994	23.2293	30.9423	30.9194	38.2605	35.8592
89.2833	6.61756	5.83209	6.80801	7.55973	7.55302	5.21776	5.13055	4.6172	4.73613	4.62375	24.7699	19.6024	21.4147	25.3881	17.3721	22.4387	27.3578	31.5351	20.0608	19.9897
97.9833	7.298	6.64118	7.37701	7.49078	8.32787	5.44694	5.95115	4.98524	5.79467	5.46597	23.9106	19.43	20.6992	24.1353	18.3138	21.7762	27.0646	31.9118	20.7418	20.0993
106.717	7.32801	6.65452	7.34903	7.38992	8.41915	5.66048	6.39823	5.58174	6.24386	5.91603	22.8142	18.4995	19.9856	23.2274	17.7175	21.4527	27.3493	32.0034	20.8646	19.7161
Source data Extended Data Fig. 3j
CTRL					IN					BLEO					BLEO-IN
9.96674	10.2357	12.104	11.5658		11.129	11.8895	10.2358	10.4721	9.04259	32.9913	24.8761	16.8315			8.02492	8.62708	13.4368	13.0397
Source data Extended Data Fig. 3k
CTRL					IN					BLEO					BLEO-IN
8.6709	8.35166	9.09969	9.44779	10.121	6.99359	7.96569	6.266	7.70358	8.0698	25.796	22.0752	13.5378			10.5807	11.7104	13.3409	13.0485
Source data Extended Data Fig. 3m
	CTRL			CTRL-IN			BLEO			BLEO-IN
GLUT1	0.109845	0.034521	-0.144366	0.184093	0.105392	0.389485	0.76156	0.690214	0.59045	0.53865	0.502424	0.596208
HK1	0.451141	0.089602	-0.540743	0.475123	0.236036	0.021081	0.05412	0.0903	-0.28722	0.09062	0.389904	0.800893
HK2	-0.0804132	0.0171687	0.0632445	0.850493	-0.250457	-0.16956	0.894695	0.920618	1.10611	0.740851	0.85289	0.510293
PFK1	0.120945	0.098704	-0.219649	0.304902	-0.09485	0.2984	0.310625	0.27484	0.10934	0.40595	-0.01928	0.382098
PKM2	0.102939	0.210944	-0.313883	0.21043	0.30293	0.09884	0.309431	0.28764	0.109293	0.092083	0.10393	0.141954
LDHA	0.0852023	-0.182029	0.0968267	0.0602104	-0.0263456	0.095818	1.20896	1.43535	1.44092	0.759858	0.502486	1.0234
IDH2	0.064719	0.0837362	-0.148455	0.286508	0.166275	0.257828	1.80984	1.64948	1.61258	1.07806	1.04944	1.60866
IDH3	0.1804	0.0105	-0.1909	0.366502	0.286203	0.218205	2.0493	1.6905	1.8903	1.65801	0.94054	1.48056
OGDH	0.25094	-0.142464	-0.108476	0.146529	0.385943	0.0398409	0.968052	0.608897	0.89844	1.0099	0.7956	0.56984
CS	0.0421651	-0.022542	-0.0196231	0.08093	0.0865031	0.0383461	0.906487	0.230806	0.68732	0.566395	0.794486	0.03398
Source data Extended Data Fig. 3n
Vector			PDK4
3	3	4	3	4	5
