# Supplementary material for: PDK4-dependent hypercatabolism and lactate production of senescent cells promotes cancer malignancy
Source: Nat Metab. 2023 Oct 30;5(11):1887–910. doi: 10.1038/s42255-023-00912-w (PMC10663165; doi:10.1038/s42255-023-00912-w)
Supplement: Supplementary file 18 — Statistical source data. [file 42255_2023_912_MOESM18_ESM.xlsx]

## Sheet: Statistical source data
Source data Extended Data Fig. 4a																									Source data Extended Data Fig. 4g							Source data Extended Data Fig. 4k
CTRL			BLEO			PC3			DU145																Vector	PDK4-OE	PDK4-OE/shRNAC	PDK4-OE/shRNAPDK4#1	PDK4-OE/shRNAPDK4#2			CTRL	BLEO	BLEO/shRNAC	BLEO/shRNAPDK4#1	BLEO/shRNAPDK4#2
0.395	0.367	0.308	3.897	3.619	4.275	1.552	1.534	1.744	0.807	0.772	0.704														2.9	8.6	9.3	4.3	4.3			3.2	10.4	10.5	6.5	6.6
																									3.6	9.5	8.5	3.9	3.9			3.6	11.2	10.9	7.2	7.8
Source data Extended Data Fig. 4b																									2.6	7.4	7.1	3.4	3.4			2.8	9.4	8.9	5.8	5.9
Time (min)	PSC27-CTRL					PC3-CTRL					PSC27-BLEO					PC3-BLEO
1.33333	166.989	156.795	180.7	193.152		236.936	189.672	153.866	210.336	258.981	259.624	248.984	221.538			204.986	213.327	189.777							Source data Extended Data Fig. 4h							Source data Extended Data Fig. 4l
10.0333	173.307	170.36	185.143	198.609		247.796	200.325	170.978	216.018	261.532	264.502	247.172	234.937			201.456	212.657	171.756							Vector	PDK4-OE	PDK4-OE/shRNAC	PDK4-OE/shRNAPDK4#1	PDK4-OE/shRNAPDK4#2			CTRL	BLEO	BLEO/shRNAC	BLEO/shRNAPDK4#1	BLEO/shRNAPDK4#2
18.75	172.877	166.474	188.905	200.366		254.21	199.059	198.047	223.703	268.288	262.762	237.986	230.424			189.087	213.767	178.372							0.4	3.2	3.3	1.2	1.3			0.5	3.8	3.6	1.4	1.6
27.4667	179.213	175.607	193.37	200.929		257.435	200.462	201.232	224.627	266.542	263.382	234.2	227.642			193.532	215.019	181.125							0.6	2.9	3	1.5	1.6			0.7	4.2	4	1.8	1.8
36.4667	67.6139	79.6541	85.7871			187.767	148	141.19	227.651	184.109	136.276	145.969	156.246			178.985	185.868	163.251							0.3	2.5	2.4	0.6	0.9			0.3	3.4	3.8	1.3	1.2
45.1833	78.7692	96.9555	97.6187			201.675	155.358	144.435	231.911	199.39	140.814	152.198	169.941			181.236	187.189	167.932
53.8833	79.2251	94.707	116.116			218.629	167.734	151.895	236.019	208.925	141.977	148.345	166.992			179.012	183.457	168.3							Source data Extended Data Fig. 4i							Source data Extended Data Fig. 4m
62.8833	208.341	160.418	268.512			311.469	231.714	232.116	235.862	215.373	339.492	377.371	319.879	284.952		185.987	190.449	183.289							Vector	PDK4-OE	PDK4-OE/shRNAC	PDK4-OE/shRNAPDK4#1	PDK4-OE/shRNAPDK4#2			CTRL	BLEO	BLEO/shRNAC	BLEO/shRNAPDK4#1	BLEO/shRNAPDK4#2
71.5833	182.427	162.544	256.558			309.738	223.686	225.464	239.295	217.347	330.845	369.461	332.026	283.958		175.309	184.708	180.029							2.2	1.2	1.6	2.2	2.3			2.2	3.8	2.9	4.3	4.2
80.2833	186.946	170.608	254.078			301.457	226.377	221.121	227.62	219.734	342.87	366.848	336.932	275.625		182.348	178.994	180.192							2.4	1.5	1.1	2.4	2.1			2.3	3.5	3.5	4.5	4.6
89.3	38.0605	71.0627	56.7672	60.3306		112.302	114.114	108.243			100.829	123.741	138.431	110.025		156.983	170.763	143.289							2	1.6	1.4	1.8	1.7			2	3.2	3.7	4	3.9
98	29.6918	67.4577	53.3106	52.1072		114.034	113.398	98.6214			87.2501	113.355	140.714	99.7669		149.304	162.937	135.149
106.717	34.4224	74.0926	57.2563	57.5612		110.829	115.814	98.8883			82.9108	108.165	139.161	101.3		155.109	165.143	142.931							Source data Extended Data Fig. 4j							Source data Extended Data Fig. 4n
																									Vector	PDK4-OE	PDK4-OE/shRNAC	PDK4-OE/shRNAPDK4#1	PDK4-OE/shRNAPDK4#2			CTRL	BLEO	BLEO/shRNAC	BLEO/shRNAPDK4#1	BLEO/shRNAPDK4#2
																									7.26	6.12	5.58	6.96	6.92			7.26	6.12	6.19	6.95	6.72
Source data Extended Data Fig. 4c																									6.89	5.98	6.11	7.12	6.83			6.89	5.98	5.85	6.56	6.96
PSC27-CTRL										PC3										DU145
CTRL					BLEO					CTRL					BLEO					CTRL					BLEO							6.69	6.3	6.13	7.04	7.02
49.432	35.689	37.981			59.869	67.3981	53.2491	60.65		38.8065	52.728	49.3366			31.5622	19.9256	18.409			38.8065	32.728	42.3366			31.5622	19.8256	18.0943
Source data Extended Data Fig. 4d
PSC27-CTRL										PC3										DU145
CTRL					BLEO					CTRL					BLEO					CTRL					BLEO
102.426	101.569	116.268			156.268	168.684	136.348			101.209	103.369	110.391			49.986	36.598	50.981			96.5204	104.568	111.092			45.996	32.985	50.958
Source data Extended Data Fig. 4e
PSC27-CTRL										PC3										DU145
CTRL					BLEO					CTRL					BLEO					CTRL					BLEO
148.005	88.4512	98.0542			247.934	261.296	192.864	182.658		153.41	107.872	126.575		60.1695	19.5649	40.0978	34.0975			151.04	103.845	126.575			18.5045	40.0385	36.9745
Source data Extended Data Fig. 4f
PSC27-CTRL										PC3										DU145
CTRL					BLEO					CTRL					BLEO					CTRL					BLEO
34.4224	74.0926	57.2563	57.5612		108.165	139.161	101.3			94.4531	98.8883	89.124			115.463	142.931	150.903			100.138	98.8021	93.4106			105.143	130.38	125.49
Source data Extended Data Fig. 4g							Source data Extended Data Fig. 4h							Source data Extended Data Fig. 4i							Source data Extended Data Fig. 4j
Vector	PDK4-OE	PDK4-OE/shRNAC	PDK4-OE/shRNAPDK4#1	PDK4-OE/shRNAPDK4#2			Vector	PDK4-OE	PDK4-OE/shRNAC	PDK4-OE/shRNAPDK4#1	PDK4-OE/shRNAPDK4#2			Vector	PDK4-OE	PDK4-OE/shRNAC	PDK4-OE/shRNAPDK4#1	PDK4-OE/shRNAPDK4#2			Vector	PDK4-OE	PDK4-OE/shRNAC	PDK4-OE/shRNAPDK4#1	PDK4-OE/shRNAPDK4#2
2.9	8.6	9.3	4.3	4.3			0.4	3.2	3.3	1.2	1.3			2.2	1.2	1.6	2.2	2.3			7.26	6.12	5.58	6.96	6.92
3.6	9.5	8.5	3.9	3.9			0.6	2.9	3	1.5	1.6			2.4	1.5	1.1	2.4	2.1			6.89	5.98	6.11	7.12	6.83
2.6	7.4	7.1	3.4	3.4			0.3	2.5	2.4	0.6	0.9			2	1.6	1.4	1.8	1.7			6.69	6.3	6.26	6.85	7.16
Source data Extended Data Fig. 4k							Source data Extended Data Fig. 4l							Source data Extended Data Fig. 4m							Source data Extended Data Fig. 4n
CTRL	BLEO	BLEO/shRNAC	BLEO/shRNAPDK4#1	BLEO/shRNAPDK4#2			CTRL	BLEO	BLEO/shRNAC	BLEO/shRNAPDK4#1	BLEO/shRNAPDK4#2			CTRL	BLEO	BLEO/shRNAC	BLEO/shRNAPDK4#1	BLEO/shRNAPDK4#2			CTRL	BLEO	BLEO/shRNAC	BLEO/shRNAPDK4#1	BLEO/shRNAPDK4#2
3.2	10.4	10.5	6.5	6.6			0.5	3.8	3.6	1.4	1.6			2.2	3.8	2.9	4.3	4.2			7.26	6.12	6.19	6.95	6.72
3.6	11.2	10.9	7.2	7.8			0.7	4.2	4	1.8	1.8			2.3	3.5	3.5	4.5	4.6			6.89	5.98	5.85	6.56	6.96
2.8	9.4	8.9	5.8	5.9			0.3	3.4	3.8	1.3	1.2			2	3.2	3.7	4	3.9			6.69	6.3	6.13	7.04	7.02
Source data Extended Data Fig. 4p
	CTRL			BLEO
PDK4	0.086116	-0.035142	-0.05097	4.10461	4.84204	4.91306
CXCL8	0.14397	-0.102543	-0.04143	5.51616	6.10714	6.34873
Glut1	-0.157751	0.095512	0.062239	0.849095	0.803209	0.850946
MCT4	-0.096051	0.064056	0.031995	3.65846	3.89604	3.10984
HIF-1α	0.136009	-0.098512	-0.0375	2.67206	2.4961	2.09878
PGK1	-0.106451	0.063848	0.042603	1.60816	1.96054	1.30934
PGI	0.110109	-0.086758	-0.02335	2.43206	2.19615	1.68756
CS	0.0567826	-0.023154	-0.03363	2.23218	2.87534	2.47985
IDH2	0.218027	-0.103564	-0.11446	1.78487	2.09236	2.30653
IDH3A	0.196163	-0.104233	-0.09193	3.01464	2.84541	2.39055
IDH3B	0.10918	-0.056966	-0.05221	2.31469	1.94531	1.61865
