# Supplementary material for: PDK4-dependent hypercatabolism and lactate production of senescent cells promotes cancer malignancy
Source: Nat Metab. 2023 Oct 30;5(11):1887–910. doi: 10.1038/s42255-023-00912-w (PMC10663165; doi:10.1038/s42255-023-00912-w)
Supplement: Supplementary file 20 — Statistical source data. [file 42255_2023_912_MOESM20_ESM.xlsx]

## Sheet: Statistical source data
Source data Extended Data Fig. 5c
Proliferation
	CTRL			PDK4			PDK4-IN			PDK4/shRNAC			PDK4/shRNAPDK4#1			PDK4/shRNAPDK4#2
PC3	10.1	12.1	10.9	22.5	24.9	20.4	11.6	13.3	10.8	22.1	25.2	21.4	11.9	12.4	13.8	12.8	13.5	10.4
DU145	10.6	11.3	12.6	20.6	21.4	19.5	9.8	12.1	11.9	21.8	19.9	20.2	8.9	10.2	11.3	10.6	11.4	12.6
M12	12.9	10.4	10.2	23.4	22.6	19.2	10.9	11.2	13.2	23.4	20.1	21.3	10.4	12	12.3	12.5	10.6	11.4
LNCaP	10.4	10.3	12.3	19.8	20.2	21.6	12.5	11.9	10.6	21.6	22.4	19.6	11.8	10.2	12.6	11.3	12.8	10.5
Source data Extended Data Fig. 5d
Migration
	CTRL			PDK4			PDK4-IN			PDK4/shRNAC			PDK4/shRNAPDK4#1			PDK4/shRNAPDK4#2
PC3	10.2	11.5	9.5	21.6	22.8	23.8	11.6	13.4	11.9	22.5	24.1	20.9	12.4	10.8	11.5	10.8	12.1	13.4
DU145	9.6	11.5	10.5	21.2	19.8	20.6	10.4	12.8	11.8	21.4	19.8	20.1	9.8	11.2	10.5	10.4	12.3	11.6
M12	9.8	12.6	11.4	23	21.4	22.3	10.6	12.4	9.8	21.2	22.4	21.5	12.5	10.6	11.3	13.1	11.5	10.4
LNCaP	9.4	10.4	9.9	20.6	22.2	18.9	12.2	10.8	11.9	22.1	21.9	18.5	12.5	11.9	10.6	11.2	13.2	11.5
Source data Extended Data Fig. 5e
Invasion
	CTRL			PDK4			PDK4-IN			PDK4/shRNAC			PDK4/shRNAPDK4#1			PDK4/shRNAPDK4#2
PC3	56.1	51.5	60.4	150.6	169.8	146.9	58.4	60.1	54.2	158.3	165.6	154.4	60.4	58.6	64.2	56.4	63.5	62.2
DU145	48.5	55.6	50.2	128.2	139.1	125.2	49.6	55.5	52.4	127.8	136.1	131.1	52.8	59.1	48.6	54.6	49.2	58.1
M12	52.4	60.8	64.5	137.3	126.2	142.5	56.9	48.6	52.8	134.9	129.5	140.5	59.1	48.8	56.2	58.1	49.5	54.8
LNCaP	50.7	45.9	54.3	125.7	130.8	128.9	49.6	54.8	55.9	126.4	113.1	128.4	50.9	54.6	46.5	60.1	53.6	55.5
Source data Extended Data Fig. 5f
Chemoresistance
	CTRL			MIT			PDK4			PDK4+MIT			PDK4/PDK4-IN+MIT			PDK4/shRNAC+MIT			PDK4/shRNAPDK4#1+MIT			PDK4/shRNAPDK4#2+MIT
PC3	3.06	2.84	3.19	0.82	1.32	0.58	6.24	5.58	5.84	2.53	2.04	2.16	1.09	1.126	1.38	2.32	2.11	2.03	1.4	1.12	1.24	1.41	1.08	1.24
DU145	2.45	2.36	3	1.06	0.94	0.72	4.81	5.2	4.94	2.14	1.82	2.25	1.12	1.08	0.96	2.05	1.83	2.26	1.16	1.24	0.99	1.26	1.14	1.02
M12	2.32	2.89	2.38	0.83	0.69	0.85	4.92	4.744	5.264	1.79	1.52	1.64	0.92	0.98	0.68	1.65	1.49	1.56	0.95	1.14	1.1	0.96	1.13	1.08
LNCaP	1.65	2.02	1.89	0.35	0.62	0.49	3.52	3.85	3.95	1.36	1.52	1.42	0.36	0.61	0.8	1.24	1.35	1.42	0.86	0.69	0.92	0.79	0.69	0.86
Source data Extended Data Fig. 5g
Survival curve shift
	CTRL			PDK4			PDK4/PDK4-IN			PDK4/shRNAC			PDK4/shRNAPDK4#1			PDK4/shRNAPDK4#2
1e-09	0.62	0.593	0.575				0.618	0.596	0.588
2e-09	0.6	0.586	0.579				0.604	0.586	0.595				0.603	0.598	0.604	0.605	0.582	0.602
5e-09	0.488	0.469	0.435	0.606	0.612	0.6	0.456	0.425	0.439	0.562	0.582	0.6	0.611	0.626	0.592	0.615	0.629	0.595
1e-08	0.529	0.499	0.496	0.586	0.623	0.568	0.505	0.498	0.481	0.565	0.564	0.569	0.519	0.498	0.505	0.523	0.501	0.492
2e-08	0.468	0.491	0.522	0.589	0.569	0.542	0.486	0.495	0.463	0.558	0.588	0.519	0.466	0.431	0.5	0.433	0.499	0.479
5e-08	0.463	0.406	0.316	0.564	0.525	0.486	0.428	0.416	0.391	0.544	0.526	0.499	0.448	0.406	0.369	0.406	0.441	0.366
1e-07	0.309	0.326	0.31	0.486	0.475	0.446	0.324	0.3366	0.319	0.513	0.489	0.498	0.365	0.296	0.345	0.322	0.315	0.362
2e-07	0.2	0.212	0.186	0.436	0.425	0.408	0.214	0.223	0.195	0.468	0.462	0.453	0.239	0.21	0.226	0.242	0.236	0.219
5e-07	0.107	0.098	0.139	0.321	0.336	0.315	0.126	0.108	0.135	0.382	0.395	0.36	0.119	0.122	0.143	0.164	0.113	0.129
1e-06	0.095	0.091	0.07	0.264	0.235	0.259	0.082	0.096	0.06	0.281	0.294	0.266	0.084	0.096	0.061	0.089	0.066	0.091
1.5e-06	0.07	0.053	0.05	0.204	0.198	0.18	0.061	0.059	0.054	0.208	0.228	0.196	0.061	0.05	0.064	0.068	0.053	0.065
2e-06	0.02	0.032	0.012	0.162	0.152	0.138	0.016	0.03	0.011	0.165	0.195	0.184	0.02	0.034	0.022	0.023	0.033	0.022
2.5e-06	-0.007	0.011	-0.004	0.096	0.109	0.098	-0.07	0.055	-0.015	0.125	0.121	0.129	0.015	0.002	0.017	0.005	0.014	0.021
3e-06				0.053	0.042	0.032				0.063	0.068	0.091	-0.065	0.072	-0.014	-0.086	0.089	-0.012
4e-06				-0.03	0.025	-0.015
