# Supplementary material for: PDK4-dependent hypercatabolism and lactate production of senescent cells promotes cancer malignancy
Source: Nat Metab. 2023 Oct 30;5(11):1887–910. doi: 10.1038/s42255-023-00912-w (PMC10663165; doi:10.1038/s42255-023-00912-w)
Supplement: Supplementary file 21 — Statistical source data. [file 42255_2023_912_MOESM21_ESM.xlsx]

## Sheet: Statistical source data
Source data Extended Data Fig. 6a
	CTRL			13C-Lactate			13C-Lactate/Syrosingopine
Lactate	-0.00612185	-0.00130878	0.00743062	0.552211	0.492076	0.506093	0.161045	0.132154	0.0862564
Pyruvate	-0.000699703	-0.00180853	0.00376183	0.155461	0.11912	0.157659	0.0585245	0.0603197	0.0465921
Alanine	-0.00307979	0.00197192	0.00110787	0.409644	0.403027	0.41905	0.120535	0.130261	0.161325
Citrate	0.0011021	0.000614337	0.00204278	0.204486	0.202855	0.20738	0.101251	0.085442	0.0637936
Glutamate	-0.000982288	-0.0019731	0.00295539	0.0768566	0.0799247	0.0788613	0.0368403	0.0124621	0.0280439
α-KG	-0.0155723	-0.0135493	0.0291216	0.038503	0.0404987	0.0429741	0.0185824	0.0204532	0.0234013
Succinate	0.00201555	-0.0029505	0.000934947	0.0806805	0.0747603	0.0703174	0.0301844	0.0440601	0.0331958
Fumarate	0.0030376	0.0011328	-0.0041704	0.0920814	0.0973348	0.0938971	0.0384268	0.0340837	0.0489016
Malate	-0.000731644	-0.000514863	0.00124651	0.0883224	0.0833959	0.0933989	0.0402356	0.0152942	0.0398846
Aspartate	0.000501295	0.00363649	-0.00413778	0.0847109	0.0848553	0.09453	0.0219236	0.0485321	0.0345108
Source data Extended Data Fig. 6b
	CTRL			13C-Lactate			13C-Lactate/Syrosingopine
Lactate	-0.00182934	-0.00198144	-0.000762677	0.59178	0.579549	0.585025	0.14581	0.125696	0.0859521
Pyruvate	-0.00113844	-0.00390462	0.00504306	0.101525	0.104157	0.112419	0.0386953	0.0531864	0.0465854
Alanine	0.00338973	0.00194223	-0.00533197	0.296193	0.300811	0.305409	0.108691	0.132464	0.0654085
Citrate	-0.000891508	-0.00308114	-0.000789877	0.340159	0.332937	0.327977	0.158934	0.0926395	0.0891183
Glutamate	-0.00224938	-0.00168818	0.00393756	0.187865	0.182446	0.186936	0.0630589	0.0740626	0.0580094
α-KG	-0.00353727	-0.0068674	0.0104047	0.201868	0.157772	0.141968	0.0583204	0.0912157	0.0634085
Succinate	-0.00108409	-0.00162998	0.00271407	0.147759	0.092625	0.0997057	0.0358466	0.0486563	0.0302
Fumarate	0.00548584	0.000753034	-0.00623887	0.226197	0.225921	0.237931	0.0890224	0.0483546	0.0684618
Malate	0.00390993	-0.00201268	0.000485088	0.251586	0.245475	0.25327	0.0923485	0.0122452	0.0845842
Aspartate	0.00308247	0.000297664	-0.00338013	0.274326	0.253025	0.245901	0.104124	0.0895309	0.0645145
Source data Extended Data Fig. 6c
Lactate
	CTRL			13C-Lactate
PC3	-0.00612185	-0.00130878	0.00743062	0.552211	0.492076	0.506093
MDA-MB-231	-0.00182934	-0.00198144	-0.000762677	0.59178	0.579549	0.585025
Source data Extended Data Fig. 6f
CTRL					Syrosingopine					Lactate					L/S
32.0605	31.6983	34.9845	38.6953	26.548	29.9052	26.1204	31.2824	34.0253	32.4952	65.3683	55.4951	60.6045	68.8901	72.8686	38.9863	38.461	45.9582	50.5499	42.943
Source data Extended Data Fig. 6g
CTRL			Syrosingopine			Lactate			L/S
12.9	10.3	11.9	13.6	10.1	9.2	26.2	30.4	22.8	20.1	18.4	16.2
