# Supplementary material for: PDK4-dependent hypercatabolism and lactate production of senescent cells promotes cancer malignancy
Source: Nat Metab. 2023 Oct 30;5(11):1887–910. doi: 10.1038/s42255-023-00912-w (PMC10663165; doi:10.1038/s42255-023-00912-w)
Supplement: Supplementary file 23 — Statistical source data. [file 42255_2023_912_MOESM23_ESM.xlsx]

## Sheet: Statistical source data
Source data Extended Data Fig. 7a
Measurement at 56th day (final) (volume, cm3)						Measurement at 56th day (final) (average diameter, cm)
(1) PC3+PSC27Vector	(2) PC3+PSC27PDK4	(3) PC3+PSC27PDK4+shRNAC	(4) PC3+PSC27PDK4+shRNAPDK#1	(5) PC3+PSC27PDK4+shRNAPDK4#2		(1) PC3+PSC27Vector	(2) PC3+PSC27PDK4	(3) PC3+PSC27PDK4+shRNAC	(4) PC3+PSC27PDK4+shRNAPDK#1	(5) PC3+PSC27PDK4+shRNAPDK4#2
1.1648	1.5808	1.5281	1.319	1.2179		1.3054	1.4453	1.4291	1.3607	1.325
1.2258	1.7661	1.3546	1.1199	0.9292		1.3278	1.4997	1.3728	1.2884	1.2107
1.1954	1.2669	1.7412	0.9439	1.2068		1.3168	1.3425	1.4926	1.2171	1.3209
0.9789	1.7026	1.4246	1.0089	0.8736		1.2319	1.4815	1.396	1.2444	1.1861
0.9075	1.2738	1.2492	1.3582	1.2199		1.2012	1.3449	1.3362	1.374	1.3257
0.7433	1.0296	1.2226	1.1034	1.1238		1.1239	1.2528	1.3267	1.2821	1.2899
1.3354	1.6595	1.7384	1.2415	1.0493		1.3663	1.4689	1.4918	1.3335	1.2608
1.2981	1.0945	1.1227	0.9285	1.4901		1.3534	1.2786	1.2895	1.2104	1.4171
1.3314	1.3338	1.4754	1.2393	1.0765		1.3649	1.3657	1.4124	1.3327	1.2716
0.9329	1.4154	1.0505	1.0317	1.1435		1.2123	1.393	1.2612	1.2537	1.2974
Source data Extended Data Fig. 7b
Measurement at 56th day (final) (volume, cm3)							Measurement at 56th day (final) (average diameter, cm)
PC3+PSC27-shRNAC	PC3+PSC27-shRNAPDK4#1	PC3+PSC27-shRNAPDK4#2	PC3+PSC27-shRNAC-SEN	PC3+PSC27-shRNAPDK4#1-SEN	PC3+PSC27-shRNAPDK4#2-SEN		PC3+PSC27-shRNAC	PC3+PSC27-shRNAPDK4#1	PC3+PSC27-shRNAPDK4#2	PC3+PSC27-shRNAC-SEN	PC3+PSC27-shRNAPDK4#1-SEN	PC3+PSC27-shRNAPDK4#2-SEN
0.9913	1.2239	1.085	1.5096	1.043	1.0783		1.2371	1.3271	1.2749	1.4233	1.2582	1.2723
0.8082	1.1213	0.9945	1.6496	1.2562	1.3478		1.1557	1.289	1.2384	1.466	1.3387	1.3705
1.114	1.0445	1.189	1.7451	1.3594	1.4065		1.2862	1.2588	1.3144	1.4937	1.3744	1.3901
0.7488	1.2155	0.9714	1.3467	1.1129	1.1424		1.1267	1.3241	1.2288	1.3701	1.2857	1.297
1.0567	1.1356	0.6863	1.1612	1.6514	1.0365		1.2637	1.2944	1.0944	1.3041	1.4665	1.2556
0.9996	1.0116	1.245	1.6837	1.1738	1.3935		1.2405	1.2455	1.3347	1.476	1.3088	1.3858
1.3245	1.1745	1.1303	1.5594	1.2667	1.0082		1.3625	1.309	1.2924	1.4388	1.3424	1.2441
1.304	1.0288	0.7484	1.5299	1.2196	1.1973		1.3555	1.2525	1.1264	1.4296	1.3256	1.3175
1.2067	1.0785	1.1635	1.1978	1.1434	1.6549		1.3209	1.2724	1.3049	1.3176	1.2974	1.4675
1.2125	0.7046	1.2786	1.7658	1.4329	1.2104		1.323	1.104	1.3466	1.4996	1.3987	1.3222
Source data Extended Data Fig. 7d
AREG									p16INK4a
Epithelial				Stromal					Epithelial				Stromal
Vehicle	MIT	PDK4-IN	MIT/PDK4-IN	Vehicle	MIT	PDK4-IN	MIT/PDK4-IN		Vehicle	MIT	PDK4-IN	MIT/PDK4-IN	Vehicle	MIT	PDK4-IN	MIT/PDK4-IN
0.1	1.3	0	1.4	0.4	3.1	0.6	2.4		1.5	1	0	0.8	0.6	2.5	0.6	2.7
0.4	1.2	0.8	1.3	1.3	2.5	1.5	2.7		0.5	1.5	0.4	1.6	1.3	0.9	1.3	0.8
1.3	2.1	1.2	2.3	2	3.4	2.4	3.3		1.2	2.4	1.1	2	0.9	3	0.9	2.8
1.4	0.6	1.4	0.6	1.4	3.6	1.2	2.8		0.3	1.1	0.7	1.1	0.8	2.4	0.4	2.4
1	1	1.9	0.9	2.2	2.3	2	2.6		0.5	1.9	0.5	1.8	1.6	1.3	1.6	1.5
0.7	1.8	0.6	1.9	1	4.1	0.8	2.1		0.2	1.6	1	1.7	0.6	1.8	0.5	1.7
1	1.9	1.1	1.9	1.2	3.8	1.1	1.9		1.4	2.1	1.4	2.1	1.4	3.2	1.4	3.1
0.9	2.4	0.5	2.6	1.6	3.2	1.9	1.1		1.2	1.4	1.2	1.2	1.8	2.8	2	2.8
0.2	0.9	0.8	0.3	0.5	2.5	0.5	2.4		1	0.4	1.1	0.2	1.2	2.3	1.2	2.3
1.5	1.3	1.3	1.2	0.8	2	0.6	1.6		0.6	0.8	0.5	0.9	1	1.6	1	1.1
p21CIP1									PDK4
Epithelial				Stromal					Epithelial				Stromal
0	1.3	0.4	1.3	0.5	2.4	0.9	2.3		0	1.4	0.5	1.2	1.8	4	1.8	4
1.2	1.7	1.1	1.7	1.3	3.6	1.2	3.5		1.5	2	1.6	1.8	2.2	3.8	2.6	3.8
1.3	2.1	1.2	2.1	1.8	2	1.8	2		0.8	0.4	0.2	0.4	0.6	2.6	0.6	2.1
0.3	1.1	0.8	1.1	0.6	1.9	0.6	1.8		0.6	1.8	0.7	1.8	1.1	3.2	1.2	3.2
1.6	1.8	1.7	1.8	1.4	2.2	1.1	2.2		1.4	1.3	1.8	1.4	2	3.9	2	3.6
0.6	1	0.3	1	0.4	1	0.4	1.5		0.5	1.2	0.4	1	1.5	3.7	1.5	3.7
1.5	2.3	1.8	2.3	1.6	3.3	2.2	3.6		1.3	0.2	0.8	0.5	1.7	3.4	1.7	3.4
0.7	1.2	0.5	1.2	1.9	3.9	1.9	4		1	0.5	1.2	0.9	2.3	1.8	2.4	1.8
0.5	0.9	1.5	0.9	2.1	3.3	1.9	3.2		0.3	1.2	0.4	1.2	0.2	1.4	2.2	1.4
0.5	1.4	0.3	1.4	1.1	1.8	1.2	1.9		1.5	1.8	0.9	1.3	0.4	0.9	0.8	0.9
Source data Extended Data Fig. 7e
Measurement at 56th day (final) (volume, cm3)					Measurement at 56th day (final) (average diameter, cm)
Placebo	PDK4-IN	MIT	MIT/PDK4-IN		Placebo	PDK4-IN	MIT	MIT/PDK4-IN
1.2872	1.316	0.772	0.648		1.3496	1.3596	1.1382	1.0736
1.332	1.052	0.5544	0.364		1.3651	1.2618	1.0192	0.8859
1.2192	1.4368	0.34	0.569		1.3254	1.4	0.866	1.0281
1.6948	1.012	0.5512	0.302		1.4792	1.2456	1.0173	0.8324
1.4912	1.5952	1.3216	0.288		1.4175	1.4497	1.3616	0.8193
1.7604	1.1072	0.8552	0.291		1.4981	1.2835	1.1777	0.8222
1.1888	1.0096	0.7168	0.608		1.3143	1.2447	1.1104	1.0511
1.348	1.7628	0.6624	0.192		1.3706	1.4988	1.0815	0.7158
1.5592	1.1408	0.4816	0.835		1.4387	1.2964	0.9725	1.1683
1.196	1.7312	1.0392	0.562		1.317	1.4898	1.2567	1.0239
Source data Extended Data Fig. 7f
Measurement at 56th day (final) (volume, cm3)					Measurement at 56th day (final) (average diameter, cm)
Placebo	PDK4-IN	MIT	MIT/PDK4-IN		Placebo	PDK4-IN	MIT	MIT/PDK4-IN
1.356	1.4768	0.5504	0.4712		1.3733	1.4129	1.0168	0.9655
0.8984	1.6176	0.7328	0.3184		1.1972	1.4564	1.1186	0.8472
1.4112	1.3808	0.6832	0.7072		1.3916	1.3816	1.0927	1.1054
1.7618	1.5264	0.7264	0.452		1.4985	1.4285	1.1153	0.9522
1.5968	1.3072	1.044	0.3856		1.4502	1.3566	1.2586	0.9031
1.6992	1.324	0.7112	0.236		1.4805	1.3624	1.1075	0.7667
1.3224	1.1192	0.2416	0.2784		1.3618	1.2882	0.7727	0.8101
1.5272	1.684	0.6984	0.556		1.4288	1.4761	1.1008	1.0202
1.2784	1.3592	0.5872	0.684		1.3466	1.3743	1.039	1.0932
1.7088	1.6552	1.004	0.4296		1.4833	1.4676	1.2424	0.9362
Source data Extended Data Fig. 7g
Measurement at 56th day (final) (volume, cm3)					Measurement at 56th day (final) (average diameter, cm)
Placebo	PDK4-IN	DOX	DOX/PDK4-IN		Placebo	PDK4-IN	DOX	DOX/PDK4-IN
1.368	1.3151	0.6967	0.3989		1.3773	1.3593	1.0999	0.9133
1.4403	1.534	0.601	0.6017		1.4012	1.4309	1.047	1.0474
1.0849	1.1364	0.5715	0.5809		1.2749	1.2947	1.0296	1.0352
1.4817	1.6223	0.3627	0.3975		1.4144	1.4578	0.8848	0.9122
1.7662	1.0862	1.2408	0.2911		1.4997	1.2754	1.3332	0.8223
1.3706	1.3372	0.7255	0.3253		1.3782	1.3669	1.1148	0.8533
1.0768	1.6089	0.872	0.257		1.2717	1.4538	1.1853	0.7888
1.5466	1.376	0.6171	0.4638		1.4348	1.38	1.0563	0.9604
1.2876	1.2783	0.4658	0.2309		1.3498	1.3465	0.9618	0.7612
1.0655	0.9236	0.692	0.5722		1.2672	1.2083	1.0974	1.03
Source data Extended Data Fig. 7h
Vehicle	PC3	PC3 (MIT)	PSC27	PSC27 (MIT)	PC3/PSC27	PC3/PSC27 (MIT)
1.0645	0.8955	0.968	1.204	1.5496	1.7902	2.0541
1.2015	0.9864	1.0954	1.5011	1.3614	0.8984	1.664
1.4043	1.2306	1.2305	1.2384	1.8058	0.9095	1.8986
1.1659	1.4652	1.6893	0.9682	2.1462	1.625	1.6566
1.3296	1.3981	1.4266	0.8945	1.5019	1.3496	1.4542
0.8352	0.965	1.5603	0.6933	2.0651	1.0942	1.8996
1.302	1.5864	0.8955	0.9581	2.0145	1.4604	1.4246
0.7894	1.6981	1.0952	1.504	1.9532	0.9086	2.2281
0.9526	0.903	1.8238	1.462	1.3385	1.1045	1.8245
1.1943	1.1095	0.9094	1.3409	2.0158	1.8025	1.9246
