# Supplementary material for: PDK4-dependent hypercatabolism and lactate production of senescent cells promotes cancer malignancy
Source: Nat Metab. 2023 Oct 30;5(11):1887–910. doi: 10.1038/s42255-023-00912-w (PMC10663165; doi:10.1038/s42255-023-00912-w)
Supplement: Supplementary file 24 — Statistical source data. [file 42255_2023_912_MOESM24_ESM.xlsx]

## Sheet: Statistical source data
Source data Extended Data Fig. 8a
	CTRL			IN			BLEO			BLEO/IN
IL6	0.6	-0.4	-0.2	-0.4	-0.3	1	5.6	5.8	6.2	4	4.3	4.7
CXCL8	0.8	0.2	-1	-0.1	-0.6	0.4	6.9	7.3	6.8	5.6	5.8	5
MMP1	1	-0.5	-0.5	-0.4	-0.6	0.5	4.5	4.8	3.9	3.8	3	3.6
IL7	1.2	-0.2	-1	0.2	-0.4	0.6	5.5	6.3	5.8	4.5	5	4.9
SFRP2	0.8	-0.4	-0.4	0.3	0.8	-0.6	4.4	4.3	4.7	3.8	3.6	4
CSF1	0.6	-0.4	-0.2	0.4	0.5	-1	5.3	5.2	5.6	4.1	4.8	4.5
CSF2	0.5	-0.3	-0.2	0.4	0.6	-0.8	5	5.5	5.3	4.2	4	4.4
AREG	0.3	-0.2	-0.1	0.5	0.3	-0.6	4.2	5.2	4.5	3.5	3.2	3.8
EREG	0.6	-0.3	-0.3	-0.6	0.4	0.5	3.2	3.7	3.5	2.8	3	2.6
MMP10	1.1	-0.7	-0.4	0.5	0.4	-0.4	3.9	4.2	4	2.8	3.2	3.5
CXCL1	0.6	0.5	-1.1	0.4	0.8	0.5	5.5	6.1	5.6	4.5	4.6	4.9
MMP3	0.8	-0.4	-0.4	-0.3	-0.4	0.3	4.9	5.3	5	3.8	4.2	4.4
IL1α	0.4	0.2	-0.6	0.5	0.1	0.2	3.9	3.5	3.8	2.9	3	2.6
IL1β	0.5	0.3	-0.8	0.4	0.3	0.2	3.6	3.2	3.5	3.1	2.6	2.8
SPINK1	0.4	0.3	-0.7	0.3	0.6	0.5	4.5	4.9	4.3	3.4	3.6	3
TIMP1	0.5	-0.8	0.3	0.6	0.8	0.5	3.8	4.4	4	2.9	3.3	2.6
CXCL12	0.8	0.3	-1.1	0.8	1	-0.4	2.9	3.4	2.6	2.1	2.5	2.8
CCK	0.6	0.3	-0.9	0.4	0.6	0.8	3.6	4	3.2	2.9	3.4	3
Source data Extended Data Fig. 8c
	Vehicle			PDK4-IN
CTRL	4	5	3	6	1	2
RS	44	52	36	26	14	20
RAS	52	56	45	26	28	29
DOX	64	68	62	35	30	39
Source data Extended Data Fig. 8d
	0 foci			1~3 foci			4~10 foci			>10 foci
CTRL	57	53	51	39	39	36	5	3	4	3	4	6
IN	55	54	58	34	36	37	7	4	2	4	6	3
RS	28	30	21	31	21	24	17	19	20	24	30	35
RS/IN	40	31	39	30	26	26	15	23	17	15	20	18
Source data Extended Data Fig. 8e
	0 foci			1~3 foci			4~10 foci			>10 foci
CTRL	53	54	53	40	36	39	4	6	4	4	3	4
IN	55	51	58	40	34	37	9	2	4	2	5	3
RAS	12	16	17	19	17	18	10	17	19	52	48	55
RAS/IN	35	23	40	24	26	25	15	15	23	26	28	20
Source data Extended Data Fig. 8f
	0 foci			1~3 foci			4~10 foci			>10 foci
CTRL	53	54	51	36	39	39	4	4	6	4	4	6
IN	55	50	58	35	40	37	8	2	4	6	3	2
DOX	16	20	17	22	21	19	20	19	17	45	40	44
DOX/IN	35	26	39	24	31	30	23	15	12	20	26	19
Source data Extended Data Fig. 8g
	CTRL			IN			RS			RS/IN
IL6	0.4	-0.3	-0.1	-0.5	-0.3	1	4.4	4.9	3.9	2	2.5	2.6
CXCL8	0.6	0.4	-1	-0.1	-0.4	0.8	5.8	6.5	5	3.8	3	3.2
CSF2	0.4	-0.5	0.1	0.4	0.8	-0.9	4	4.2	3.3	1.9	2.3	2.5
AREG	-0.3	-0.2	0.5	0.5	0.4	-0.4	3.8	4.2	3.4	2.9	3	2.3
MMP3	-0.8	-0.3	1.1	-0.6	1	-0.2	4.3	4.5	4	2.6	3.4	3
CXCL1	0.4	0.5	-0.9	0.6	0.5	0.4	4.9	5.4	4.5	3.8	3	3.6
Source data Extended Data Fig. 8h
	CTRL			IN			RAS			RAS/IN
IL6	1	-0.6	-0.4	-0.3	-0.4	1.3	5.9	6.3	5.4	4.1	3.6	3.8
CXCL8	0.5	0.8	-1.3	-0.2	-0.6	1	6.8	7.3	6.4	4.3	4.8	4.4
CSF2	0.6	-0.5	-0.1	-0.9	0.7	0.3	5.4	5.9	5	3.8	4	4.3
AREG	-0.3	-0.5	0.8	0.8	0.4	-0.5	5	5.3	4.5	4.2	3.5	3.8
MMP3	-1.1	-0.3	1.4	-0.8	1.1	-0.3	4.3	4.5	4	2.6	3.4	3
CXCL1	0.8	0.5	-1.3	0.4	0.8	0.2	6.2	6.5	5.6	4.3	4	4.5
Source data Extended Data Fig. 8i
	CTRL			IN			DOX			DOX/IN
IL6	0.8	-0.5	-0.3	-0.5	1.1	-0.2	5.9	6.3	6	4.3	3.9	3.8
CXCL8	0.3	0.9	-1.2	0.4	0.5	-0.3	7.2	6.5	6.9	4.5	5.3	5.6
CSF2	-0.5	-0.3	0.8	0.6	0.7	-1	5.5	5.1	4.6	3.9	4.1	3.5
AREG	0.3	0.4	-0.7	0.9	0.3	-0.8	4.8	5.4	5	3.9	4.2	3.6
MMP3	0.8	-0.5	-0.3	-0.3	1	-0.3	4.9	4.3	4.5	2.8	2.5	3.2
CXCL1	0.7	0.4	-1.1	0.4	1	-0.3	5.8	6.1	5.5	3.8	4.2	4
