# Supplementary material for: PDK4-dependent hypercatabolism and lactate production of senescent cells promotes cancer malignancy
Source: Nat Metab. 2023 Oct 30;5(11):1887–910. doi: 10.1038/s42255-023-00912-w (PMC10663165; doi:10.1038/s42255-023-00912-w)
Supplement: Supplementary file 25 — Statistical source data. [file 42255_2023_912_MOESM25_ESM.xlsx]

## Sheet: Statistical source data
Source data Extended Data Fig. 9b										Source data Extended Data Fig. 9j
	Young			Aged						Days after 1st treatment (days)	Vehicle	PCC1	PDK4-IN		Vehicle vs PDK4-IN				Vehicle vs PCC1				PDK4-IN vs PCC1
Liver	4	6	11	42	46	54				754	1				Comparison of Survival Curves				Comparison of Survival Curves				Comparison of Survival Curves
Lung	3	2	8	23	26	34				758	0	1
Prostate	6	3	9	35	42	30				762	1	0	0		Log-rank (Mantel-Cox) test				Log-rank (Mantel-Cox) test				Log-rank (Mantel-Cox) test
Myo	5	4	8	38	44	33				766	1	1	1		Chi square	12.67			Chi square	44.76			Chi square	17.36
										770	0	0	1		df	1			df	1			df	1
Source data Extended Data Fig. 9e										776	1	0	1		P value	0.0004			P value	<0.0001			P value	<0.0001
Young	Vehicle	PDK4-IN	PCC1							780	1	1			P value summary	***			P value summary	****			P value summary	****
40.05	52.36	43.84	44.15							784	1	1	1		Are the survival curves sig different?	Yes			Are the survival curves sig different?	Yes			Are the survival curves sig different?	Yes
36.22	41.42	42.24	39.66							788		0	1
35.98	39.68	40.24	40.56							792	1	1	1		Gehan-Breslow-Wilcoxon test				Gehan-Breslow-Wilcoxon test				Gehan-Breslow-Wilcoxon test
38.92	48.89	38.96	35.18							795	0	0			Chi square	5.803			Chi square	26.03			Chi square	8.409
42.1	51.63	37.46	36.45							798		0			df	1			df	1			df	1
38.44	48.5	38.71	39.42							802	0				P value	0.016			P value	<0.0001			P value	0.0037
38.28	49.46	45.65	40.69							805	1	1	1		P value summary	*			P value summary	****			P value summary	**
39.24	50.32	46.15	38.24							807	1	1	1		Are the survival curves sig different?	Yes			Are the survival curves sig different?	Yes			Are the survival curves sig different?	Yes
38.1	44.49	45.25	41.24							810	1	0	0
34.82	45.15	40.94	44.85							813	1	1	1		Median survival				Median survival				Median survival
										816			1		Vehicle	875			Vehicle	875			PCC1	961
Source data Extended Data Fig. 9f										819	1	0	0		PDK4-IN	912			PCC1	961			PDK4-IN	912
Young	Vehicle	PDK4-IN	PCC1							822	1	1	1		Ratio (and its reciprocal)	0.9594	1.042		Ratio (and its reciprocal)	0.9105	1.098		Ratio (and its reciprocal)	1.054	0.949
89.52	132.28	109.86	104.19							825	1	1	0		95% CI of ratio	0.6634 to 1.387	0.7207 to 1.507		95% CI of ratio	0.6250 to 1.326	0.7539 to 1.600		95% CI of ratio	0.7199 to 1.542	0.6483 to 1.389
100.36	191.83	124.63	94.45							829	1	1
76.25	109.95	101.25	90.52							832	1	1	1		Hazard Ratio (Mantel-Haenszel)	A/C	C/A		Hazard Ratio (Mantel-Haenszel)	A/B	B/A		Hazard Ratio (Mantel-Haenszel)	B/C	C/B
80.94	196.84	96.36	115.12							836	1	0	1		Ratio (and its reciprocal)	2.08	0.4807		Ratio (and its reciprocal)	4.643	0.2154		Ratio (and its reciprocal)	0.4099	2.439
84.16	161.69	85.76	96.96							840	1	0	1		95% CI of ratio	1.390 to 3.113	0.3212 to 0.7195		95% CI of ratio	2.961 to 7.279	0.1374 to 0.3377		95% CI of ratio	0.2695 to 0.6236	1.604 to 3.711
78.42	98.46	81.22	69.48							842	1	0	0
85.28	169.01	91.04	102.64							845	1	1	1		Hazard Ratio (logrank)	A/C	C/A		Hazard Ratio (logrank)	A/B	B/A		Hazard Ratio (logrank)	B/C	C/B
72.38	180.94	122.56	72.19							848	1		1		Ratio (and its reciprocal)	1.873	0.5338		Ratio (and its reciprocal)	3.16	0.3165		Ratio (and its reciprocal)	0.4676	2.139
68.42	164.42	130.25	81.25							850	1	1	1		95% CI of ratio	1.276 to 2.751	0.3636 to 0.7838		95% CI of ratio	2.065 to 4.836	0.2068 to 0.4843		95% CI of ratio	0.3124 to 0.6998	1.429 to 3.201
60.85	185.1	80.98	101.4							852	1	1
										855	1	0	1
Source data Extended Data Fig. 9g					Source data Extended Data Fig. 9k					858	1	0	1
Young	Vehicle	PDK4-IN	PCC1		Vehicle	PDK4-IN	PCC1			861	1	0	0
196.24	712.05	340.12	289.36		8	9	10			862	0	1
188.65	641.92	240.56	239.65		13	11	12			864	1	0	1
205.62	439.34	296.34	210.52		11	13	10			866	1		1
178.91	242.82	231.9	235.46		10	12	11			868	0	0	0
192.1	242.69	210.45	236.12		6	10	8			870	1	1	1
236.48	348.56	238.48	292.48		14	9	10			872	1	1	0
218.26	289.42	206.65	186.5		9	12	15			875	1	0	0
199.24	350.36	216.18	194.22		11	8	9			878	0	1	1
248.16	498.2	196.24	305.58		12	14	14			880	1	0	1
184.3	195.16	189.6	194.84		7	11	9			885	0	1	1
										888	1	0
Source data Extended Data Fig. 9h					Source data Extended Data Fig. 9l					890	1		1
Young	Vehicle	PDK4-IN	PCC1		Vehicle	PDK4-IN	PCC1			892		1	1
24.8	22.2	23.6	24.4		245	234	124			895	1	0	1
22.1	23.6	24.5	23.8		129	265	302			897	1		1
21.9	25.4	22.4	22.1		158	194	231			899	1	1	0
25.3	21.8	24.8	24.5		186	168	69			901	1	1
24.6	24.9	25.6	23.2		59	71	88			902		1	1
23.2	20.5	22.1	22.9		196	136	128			904	1	0	1
22.8	21.4	21.9	22.8		123	119	288			906		1	1
23	25.9	22.3	25.4		164	196	236			908	1	1	0
22.9	24.6	22.8	24.8		219	89	68			910	1
22.4	21.2	20.6	21.5		65	94	90			912	1	0	1
										914	1	1	1
Source data Extended Data Fig. 9i					Source data Extended Data Fig. 9m					916	1	0	1
Young	Vehicle	PDK4-IN	PCC1		Vehicle	PDK4-IN	PCC1			919	1	1
4.2	4	4.6	4.5		880	903	926			921		0	1
4.4	4.3	5.1	5.9		882	907	928			923	1	1	1
5.2	5.4	3.3	3.8		885	910	929			925	1	0
3.8	2.5	4.1	4.2		888	913	936			928		1	1
4	2.9	5	5.4		890	914	937			930	1	0
4.8	4.2	4.9	3.4		893	918	938			932	1	0
3.2	4.4	5.4	4.8		895	922	941			933		1	1
5	5.5	4.3	5.2		899	923	942			935	1	0
3.8	3.1	3.4	3.4		900	926	943			937		1	1
3	2.6	3.2	3.6		902	928	944			939	1		0
					905	929	947			941	1		1
					908	930	948			943	1	1	0
					910	936	950			946	1	0	1
					912	937	956			948			1
					915	940	960			950	1		0
					920	942	968			952		1	1
					923	946	970			954	1	1	1
					925	948	981			955	1	1
					928	952	992			957	1	0	0
					930	956	1000			959		0	1
										961		1	1
Source data Extended Data Fig. 9k										966		0	1
Vehicle	PDK4-IN	PCC1								968		1	0
8	9	10								970			1
13	11	12								972		1	1
11	13	10								974		1
10	12	11								976		1	1
6	10	8								978		1
14	9	10								980		1	1
9	12	15								982		0	1
11	8	9								984		1
12	14	14								986		0	1
7	11	9								988		1	1
										989		0
Source data Extended Data Fig. 9l										991		1
Vehicle	PDK4-IN	PCC1								992		0
245	234	124								993		0
129	265	302								996		0
158	194	231								1000		1
186	168	69								1001		0
59	71	88								1003		1
196	136	128								1005		0
123	119	288								1008		1
164	196	236								1010		0
219	89	68								1013		0
65	94	90								1016		1
										1020		0
Source data Extended Data Fig. 9m										1025		1
Vehicle	PDK4-IN	PCC1								1030
880	903	926								1038
882	907	928								1040
885	910	929								1043
888	913	936								1045
890	914	937								1046
893	918	938								1048
895	922	941								1050
899	923	942
900	926	943
902	928	944
905	929	947
908	930	948
910	936	950
912	937	956
915	940	960
920	942	968
923	946	970
925	948	981
928	952	992
930	956	1000
