# Supplementary material for: PDK4-dependent hypercatabolism and lactate production of senescent cells promotes cancer malignancy
Source: Nat Metab. 2023 Oct 30;5(11):1887–910. doi: 10.1038/s42255-023-00912-w (PMC10663165; doi:10.1038/s42255-023-00912-w)
Supplement: Supplementary file 27 — Statistical source data. [file 42255_2023_912_MOESM27_ESM.xlsx]

## Sheet: Statistical source data
Source data Extended Data Fig. 10a								Source data Extended Data Fig. 10b
Vehicle-treated (M+F)								PDK4-IN-treated (M+F)
Lymphoma		36						Lymphoma		38
Carcinoma		13						Carcinoma		13
Sarcoma		11						Sarcoma		8
Adenoma		2						Adenoma		4
Lymphoma+Sarcoma		11						Lymphoma+Sarcoma		9
Lymphoma+Carcinoma		8						Lymphoma+Carcinoma		8
Non-neoplastic causes		9						Non-neoplastic causes		10
Undetermined		10						Undetermined		10
Total		100						Total		100
Vehicle-treated (M)				Vehicle-treated (F)				PDK4-IN-treated (M)				PDK4-IN-treated (F)
Lymphoma		17		Lymphoma		19		Lymphoma		22		Lymphoma		16
Carcinoma		8		Carcinoma		5		Carcinoma		7		Carcinoma		6
Sarcoma		6		Sarcoma		5		Sarcoma		5		Sarcoma		3
Adenoma		1		Adenoma		1		Adenoma		2		Adenoma		2
Lymphoma+Sarcoma		6		Lymphoma+Sarcoma		5		Lymphoma+Sarcoma		4		Lymphoma+Sarcoma		5
Lymphoma+Carcinoma		4		Lymphoma+Carcinoma		4		Lymphoma+Carcinoma		4		Lymphoma+Carcinoma		4
Non-neoplastic causes		4		Non-neoplastic causes		5		Non-neoplastic causes		6		Non-neoplastic causes		4
Undetermined		6		Undetermined		4		Undetermined		6		Undetermined		4
Total		52		Total		48		Total		56		Total		44
Source data Extended Data Fig. 10c					Source data Extended Data Fig. 10d
Vehicle	PDK4-IN	PCC1			Vehicle	PDK4-IN	PCC1
1	1	1			0	0	0
1	2	2			0	0	0
2	2	2			0	0	0
2	2	2			0	0	0
2	3	3			0	0	0
2	3	3			0	0	0
3	3	3			1	0	0
3	3	4			1	0	0
3	3	4			1	0	0
4	4	4			1	1	0
4	4	4			1	1	0
4	4	5			1	1	1
4	4	5			1	1	1
4	4	5			1	1	1
5	5	5			1	1	1
5	5	6			1	1	1
5	5	6			1	1	1
5	5	6			2	1	1
5	6	6			2	1	1
5	6	6			2	1	1
6	6	6			2	2	1
6	6	6			2	2	1
6	6	7			2	2	2
6	6	7			2	2	2
6	6	7			2	2	2
6	7	7			3	2	2
6	7	7			3	2	2
7	7	7			3	3	2
7	7	8			3	3	3
7	7	8			3	3	3
7	7	8
8	7	8
8	8	8
8	8	9
9	8	9
9	9	9
9	9	9
10	9	9
10	9	10
11	10	10
12	10	11
12	11	12
13	11	12
6	12	6
6	13	6
6	6	6
7	6	7
7	6	7
7	6	7
6	7	7
Source data Extended Data Fig. 10e
				Aged
	Young			Vehicle			PDK4-IN
Il6	-0.6	0.4	0.2	4.5	5.6	4.8	3.2	3.5	3.8
Ccl2	-0.7	0.3	0.4	3	3.8	2.6	1.6	2.2	1.9
Il1α	0.8	-0.4	-0.4	4.8	3.4	3.9	2.8	2.6	3
Il1β	-0.5	0.4	0.1	3.2	3	3.6	2.6	2	2.4
Csf3	-0.7	0.5	0.2	4.4	4	4.8	3.4	2.8	3
Cxcl1	-0.6	0.4	0.2	3.6	3.3	3.5	3	2.6	2.8
Cxcl3	-0.5	0.3	0.2	5	5.2	5.5	3.8	3.6	3.3
Mmp3	0.5	-0.4	-0.1	3.8	3.6	3.2	2.4	2.2	2.6
Mmp9	0.4	-0.2	-0.2	3	2.9	3.2	2.4	2.2	2.3
Areg	0.8	-0.3	-0.5	4.4	3.9	4.2	3.4	2.6	3
p16INK4a	0.3	-0.1	-0.2	2.2	2.7	2.3	2.1	2.5	2
p21CIP1	-0.4	0.3	0.1	2	2.5	1.8	2	1.7	1.6
Source data Extended Data Fig. 10f				Source data Extended Data Fig. 10g					Source data Extended Data Fig. 10h
IL6				AREG					CSF3
	Aged				Aged					Aged
Young	Vehicle	PDK4-IN		Young	Vehicle	PDK4-IN			Young	Vehicle	PDK4-IN
55	138	101		252	603	463			48	119	96
46	120	95		189	639	498			53	105	92
63	145	111		304	524	411			65	123	101
Source data Extended Data Fig. 10i
				Aged
	Young			Vehicle			PDK4-IN
Il6	-0.4	0.3	0.1	3.4	3.9	3	2	2.3	2.5
Ccl2	0.3	-0.8	0.5	3	2.8	2.6	2.1	1.8	2
Il1α	0.6	-0.5	-0.1	4.4	4	4.3	3	2.8	2.6
Il1β	0.4	0.3	-0.7	2.5	2.9	2.4	1.9	1.8	2
Csf2	0.6	-1	0.4	4.6	4.1	4.4	3.1	3	3.5
Cxcl1	-0.8	0.5	0.3	5.3	4.2	4.6	3.1	3.5	3
Cxcl3	-1.1	0.5	0.6	3.8	3.9	4.2	2.9	3	2.6
Mmp3	-0.9	-0.3	1.2	2.6	2.8	2.3	2.1	2.2	1.8
Mmp9	0.9	-0.3	-0.6	3.2	2.8	2.5	2.2	1.9	1.8
Areg	-0.6	-0.4	1	3.9	4.2	3.6	3.2	2.8	3
p16INK4a	-0.4	1	-0.6	2.3	2.6	2.4	1.5	2.4	2.1
p21CIP1	-0.3	-0.6	0.9	2.2	2.5	1.9	1.6	1.5	2
Source data Extended Data Fig. 10j				Source data Extended Data Fig. 10k
HNE adducts				GSH:GSSG
	Aged				Aged
Young	Vehicle	PCC1		Young	Vehicle	PCC1
0.42	1.16	0.92		2.5	1.2	1.8
0.6	1.32	0.69		1.9	1.5	2
0.55	1.24	0.78		2.2	1.1	1.6
